# Supplementary material for: (E)-N′-(1,3-Benzodioxol-5-ylmethyl­ene)nicotinohydrazide monohydrate
Source: Acta Crystallogr Sect E Struct Rep Online. 2009 Sep 5;65(Pt 10):o2331. doi: 10.1107/S1600536809034503 (PMC2970319; doi:10.1107/S1600536809034503)
Supplement: Supplementary file 2 [file e-65-o2331-Isup2.hkl]

# 
# h,k,l, Fc-squared, Fo-squared, sigma(Fo-squared) and status flag 
# 
data_I
_shelx_title '                                     3 in P2(1)/n' 
_shelx_refln_list_code          4 
_shelx_F_calc_maximum      283.94 
_exptl_crystal_F_000       594.00 
_reflns_d_resolution_high  0.8107 
 
loop_ 
 _symmetry_equiv_pos_as_xyz 
 'x, y, z' 
 '-x+1/2, y+1/2, -z+1/2' 
 '-x, -y, -z' 
 'x-1/2, -y-1/2, z-1/2' 
 
_cell_length_a     8.6410 
_cell_length_b    12.0870 
_cell_length_c    13.4460 
_cell_angle_alpha  90.000 
_cell_angle_beta  103.161 
_cell_angle_gamma  90.000 
 
_shelx_F_squared_multiplier     1.000 
 
loop_ 
 _refln_index_h 
 _refln_index_k 
 _refln_index_l 
 _refln_F_squared_calc 
 _refln_F_squared_meas 
 _refln_F_squared_sigma 
 _refln_observed_status 
   2   0   0     2678.77     2614.90     22.29 o 
   4   0   0      597.86      570.73      5.89 o 
   6   0   0        3.59        6.21      1.80 o 
   8   0   0       32.99       32.10      3.85 o 
  10   0   0       38.05       42.51     11.76 o 
   1   1   0      929.89      831.99      7.73 o 
   2   1   0      391.26      373.16      4.13 o 
   3   1   0        1.87        3.14      0.48 o 
   4   1   0        5.33        3.87      0.48 o 
   5   1   0        0.02        0.00      0.49 o 
   6   1   0       38.38       38.79      2.03 o 
   7   1   0       25.74       31.12      2.53 o 
   8   1   0       15.09       11.97      1.86 o 
   9   1   0        1.57        0.00      2.02 o 
  10   1   0       11.50        9.19      3.34 o 
   0   2   0    16524.73    14900.10    172.11 o 
   1   2   0     3425.67     3192.97     19.13 o 
   2   2   0     1047.78      989.86      6.92 o 
   3   2   0       23.01       27.37      1.18 o 
   4   2   0       34.72       34.44      1.53 o 
   5   2   0      777.77      808.94      7.15 o 
   6   2   0      193.97      187.40      3.74 o 
   7   2   0        8.43        9.70      1.93 o 
   8   2   0      126.10      139.84      5.10 o 
   9   2   0       21.87       13.97      2.80 o 
  10   2   0       55.81       50.83      5.33 o 
   1   3   0      985.21      877.52      6.49 o 
   2   3   0     2726.55     2886.50     17.23 o 
   3   3   0       67.00       67.51      1.40 o 
   4   3   0      222.51      233.51      3.31 o 
   5   3   0        3.41        2.72      0.78 o 
   6   3   0       24.89       22.67      1.83 o 
   7   3   0       50.14       44.38      2.61 o 
   8   3   0       70.90       77.99      4.10 o 
   9   3   0        0.00        0.00      1.93 o 
  10   3   0       22.53       18.67      4.07 o 
   0   4   0      210.03      196.23      3.40 o 
   1   4   0     2773.44     2636.05     17.37 o 
   2   4   0      261.78      264.43      3.34 o 
   3   4   0     1695.34     1768.26     11.68 o 
   4   4   0      193.90      203.98      3.88 o 
   5   4   0      261.24      290.67      3.83 o 
   6   4   0      168.75      163.40      3.16 o 
   7   4   0       97.85      109.44      3.64 o 
   8   4   0       38.62       39.46      3.27 o 
   9   4   0        6.55        3.80      2.26 o 
   1   5   0        9.28        6.36      0.68 o 
   2   5   0       20.34       22.32      1.14 o 
   3   5   0       71.20       71.18      2.01 o 
   4   5   0      149.49      132.94      3.11 o 
   5   5   0        1.02        1.58      0.87 o 
   6   5   0      118.23      123.74      2.94 o 
   7   5   0        2.23        2.57      1.24 o 
   8   5   0      590.29      663.13     12.55 o 
   9   5   0        4.04        5.02      2.65 o 
   0   6   0      620.26      611.74      8.24 o 
   1   6   0       19.82       23.12      1.81 o 
   2   6   0     1075.51     1146.16      9.25 o 
   3   6   0      151.51      176.90      2.71 o 
   4   6   0        1.84        0.59      0.87 o 
   5   6   0        1.25        1.06      0.94 o 
   6   6   0       15.70       13.06      1.39 o 
   7   6   0      226.50      240.62      4.78 o 
   8   6   0        1.86        6.20      2.61 o 
   9   6   0        7.41        7.60      5.96 o 
   1   7   0        3.73        0.80      0.81 o 
   2   7   0      843.96      893.12      8.68 o 
   3   7   0       66.86       68.39      2.54 o 
   4   7   0       77.35       78.73      3.60 o 
   5   7   0       32.00       40.03      2.28 o 
   6   7   0        3.90        3.69      1.45 o 
   7   7   0        7.30        5.29      1.79 o 
   8   7   0       10.89       11.66      2.83 o 
   9   7   0        0.81        0.00      3.38 o 
   0   8   0       15.80       11.40      2.25 o 
   1   8   0      103.02      109.37      3.27 o 
   2   8   0      177.36      164.61      3.77 o 
   3   8   0        3.73        3.61      1.44 o 
   4   8   0       11.26       13.03      1.98 o 
   5   8   0        7.59        8.38      1.54 o 
   6   8   0      185.03      206.72      5.12 o 
   7   8   0      293.97      305.23      6.71 o 
   8   8   0       16.04       12.51      2.52 o 
   1   9   0      118.59      110.57      3.55 o 
   2   9   0      220.81      214.14      4.58 o 
   3   9   0       28.32       32.13      2.96 o 
   4   9   0       23.19       29.01      3.06 o 
   5   9   0       56.70       52.92      3.52 o 
   6   9   0       75.11       79.49      4.84 o 
   7   9   0        4.11        3.68      2.32 o 
   8   9   0        3.60        2.96      2.65 o 
   0  10   0      259.80      252.11      7.01 o 
   1  10   0      113.49      114.87      3.94 o 
   2  10   0      345.23      368.09      6.33 o 
   3  10   0       17.93       11.66      2.31 o 
   4  10   0        0.27        0.52      1.95 o 
   5  10   0       25.81       25.70      2.82 o 
   6  10   0        3.22        7.68      2.56 o 
   7  10   0       13.73        8.05      2.78 o 
   1  11   0      120.95      126.54      5.38 o 
   2  11   0        0.52        1.43      1.84 o 
   3  11   0        0.24        2.26      1.98 o 
   4  11   0       32.06       20.83      2.53 o 
   5  11   0       29.06       26.25      3.29 o 
   6  11   0       12.28        6.63      2.73 o 
   7  11   0        6.22        6.48      3.02 o 
   0  12   0       30.64       27.16      5.32 o 
   1  12   0        0.53        0.17      1.60 o 
   2  12   0        4.09        3.48      2.61 o 
   3  12   0       51.21       48.95      4.10 o 
   4  12   0       39.18       44.32      5.34 o 
   5  12   0       25.01       26.52      4.39 o 
   6  12   0       14.09       13.03      3.27 o 
   1  13   0       12.91       13.18      2.00 o 
   2  13   0       48.71       51.20      3.65 o 
   3  13   0       15.75       13.04      2.76 o 
   4  13   0       25.57       31.57      7.65 o 
   5  13   0        8.90        7.50      3.51 o 
   0  14   0       27.08       36.22      3.81 o 
   1  14   0       31.02       33.14      3.31 o 
   2  14   0        5.28        4.92      2.30 o 
   3  14   0        1.53        0.57      2.16 o 
  -9   0   1        1.66        0.06      2.65 o 
  -7   0   1        5.22        3.68      3.15 o 
  -5   0   1      144.33      161.69      2.95 o 
  -3   0   1      276.33      287.09      3.68 o 
  -1   0   1     2705.20     2506.01     46.32 o 
   1   0   1     1388.10     1392.88     20.92 o 
   3   0   1     3737.66     3533.46     30.44 o 
   5   0   1     2153.62     2160.28     18.80 o 
   7   0   1      159.62      160.89      7.57 o 
   9   0   1        1.91        1.16      2.87 o 
 -10   1   1        4.99       13.12      3.53 o 
  -9   1   1       74.45       86.05      4.58 o 
  -8   1   1      274.97      280.94      6.60 o 
  -7   1   1        2.01        1.45      1.20 o 
  -6   1   1       53.12       63.87      2.08 o 
  -5   1   1     2199.00     2356.01     15.57 o 
  -4   1   1      167.02      178.61      2.23 o 
  -3   1   1        5.30        4.29      0.55 o 
  -2   1   1       62.96       70.18      1.16 o 
  -1   1   1     1809.21     1699.61     12.59 o 
   0   1   1      801.58      648.72     24.42 o 
   1   1   1       56.20       58.28      1.46 o 
   2   1   1     1028.86     1024.38      8.14 o 
   3   1   1       31.80       34.50      1.10 o 
   4   1   1       21.67       24.29      0.90 o 
   5   1   1      488.60      502.97      5.25 o 
   6   1   1       16.04       15.71      2.08 o 
   7   1   1      107.55      116.84      3.94 o 
   8   1   1       10.53        7.21      1.93 o 
   9   1   1       23.79       23.54      3.59 o 
  10   1   1        1.08        1.14      2.80 o 
 -10   2   1        3.36        2.17      2.43 o 
  -9   2   1       17.30       19.66      3.02 o 
  -8   2   1       10.50       11.33      3.14 o 
  -7   2   1      310.56      296.37      5.93 o 
  -6   2   1       31.48       32.49      1.66 o 
  -5   2   1      177.57      173.95      2.93 o 
  -4   2   1       53.88       55.99      1.66 o 
  -3   2   1     3671.14     3711.35     22.50 o 
  -2   2   1      686.01      632.41      4.54 o 
  -1   2   1     1018.46      991.09      8.56 o 
   0   2   1     5378.04     4993.09     35.30 o 
   1   2   1      461.46      429.96      3.53 o 
   2   2   1      910.07      844.44      7.78 o 
   3   2   1      804.98      800.32      7.74 o 
   4   2   1        9.60        9.83      1.08 o 
   5   2   1        4.65        4.54      0.92 o 
   6   2   1       21.28       18.54      1.88 o 
   7   2   1       44.57       45.52      3.02 o 
   8   2   1       38.61       38.40      3.36 o 
   9   2   1        6.34        3.49      2.82 o 
  10   2   1        0.79        0.00      2.68 o 
 -10   3   1        0.82        0.00      2.42 o 
  -9   3   1       43.03       37.14      3.76 o 
  -8   3   1      291.50      315.18      7.01 o 
  -7   3   1      249.50      259.68      5.18 o 
  -6   3   1       41.09       31.96      2.23 o 
  -5   3   1      171.53      187.48      3.15 o 
  -4   3   1       71.10       66.57      2.32 o 
  -3   3   1       95.91      109.64      1.67 o 
  -2   3   1      832.39      740.91      5.19 o 
  -1   3   1     3586.33     3350.07     22.06 o 
   0   3   1      208.31      203.40      3.32 o 
   1   3   1      106.39       81.59      1.34 o 
   2   3   1     1216.80     1134.47      7.00 o 
   3   3   1       13.98       15.00      0.97 o 
   4   3   1       39.84       46.43      1.77 o 
   5   3   1       11.40       11.49      1.51 o 
   6   3   1        1.01        0.71      0.85 o 
   7   3   1      184.39      193.29      5.29 o 
   8   3   1       11.77       11.87      2.29 o 
   9   3   1       46.15       47.72      4.54 o 
  10   3   1        5.73        6.34      3.42 o 
 -10   4   1        0.19        1.62      2.52 o 
  -9   4   1       38.46       33.52      3.68 o 
  -8   4   1       35.39       40.02      3.96 o 
  -7   4   1      121.19      122.78      3.47 o 
  -6   4   1       84.61       85.17      2.54 o 
  -5   4   1       46.93       51.12      2.43 o 
  -4   4   1      332.39      344.59      3.40 o 
  -3   4   1      309.78      323.75      3.80 o 
  -2   4   1      252.40      242.41      2.82 o 
  -1   4   1     3584.51     3503.01     25.16 o 
   0   4   1       26.09       26.27      1.55 o 
   1   4   1      342.64      309.58      3.24 o 
   2   4   1      330.42      355.56      3.11 o 
   3   4   1      257.36      287.71      3.21 o 
   4   4   1        2.29        1.29      0.75 o 
   5   4   1        7.47        6.43      1.04 o 
   6   4   1       94.97       86.00      2.85 o 
   7   4   1       14.59       12.43      2.04 o 
   8   4   1       76.87       87.61      4.41 o 
   9   4   1        2.04        1.97      2.22 o 
  -9   5   1        0.04        0.00      2.08 o 
  -8   5   1       13.16       15.34      2.59 o 
  -7   5   1      130.99      142.34      3.38 o 
  -6   5   1       13.56       13.17      1.30 o 
  -5   5   1       64.15       57.21      1.99 o 
  -4   5   1        0.22        0.35      0.65 o 
  -3   5   1     2224.18     2413.91     15.55 o 
  -2   5   1       56.22       48.29      1.35 o 
  -1   5   1      675.15      661.31      6.34 o 
   0   5   1       66.73       75.01      1.87 o 
   1   5   1      533.62      482.45      4.35 o 
   2   5   1      626.04      659.10      5.23 o 
   3   5   1      329.94      353.84      3.79 o 
   4   5   1       45.26       48.07      1.88 o 
   5   5   1      274.35      269.58      4.17 o 
   6   5   1       24.76       19.44      1.85 o 
   7   5   1      175.81      185.50      6.02 o 
   8   5   1        5.24        3.23      1.90 o 
   9   5   1       55.28       47.05      4.47 o 
  -9   6   1        9.40        5.00      3.47 o 
  -8   6   1        9.38        7.22      3.71 o 
  -7   6   1      104.82      103.39      3.70 o 
  -6   6   1      140.68      150.25      3.31 o 
  -5   6   1       23.66       24.19      1.50 o 
  -4   6   1        0.30        1.57      0.82 o 
  -3   6   1      108.85      130.35      2.35 o 
  -2   6   1       49.36       47.92      1.46 o 
  -1   6   1      155.14      181.72      3.93 o 
   0   6   1       77.05       72.16      2.02 o 
   1   6   1      604.33      599.09      5.68 o 
   2   6   1        9.11        7.93      0.82 o 
   3   6   1      737.92      784.50      6.28 o 
   4   6   1       11.36       11.94      1.29 o 
   5   6   1        1.47        0.35      0.96 o 
   6   6   1        5.72        4.82      1.39 o 
   7   6   1      119.97      122.81      3.74 o 
   8   6   1       38.67       43.87      5.26 o 
   9   6   1       17.26       16.49      3.76 o 
  -9   7   1        2.49        3.35      3.33 o 
  -8   7   1       42.77       47.01      3.74 o 
  -7   7   1       13.49       12.04      1.87 o 
  -6   7   1      347.61      338.54      6.10 o 
  -5   7   1      177.88      181.05      4.05 o 
  -4   7   1        0.00        0.00      1.04 o 
  -3   7   1        0.13        1.54      1.01 o 
  -2   7   1        4.70       10.00      1.33 o 
  -1   7   1      269.54      276.89      4.10 o 
   0   7   1      322.97      330.94      4.46 o 
   1   7   1     1020.98     1042.31      8.81 o 
   2   7   1     1150.56     1247.81     10.27 o 
   3   7   1       42.60       45.15      1.80 o 
   4   7   1       87.96       84.08      3.10 o 
   5   7   1       93.02       95.08      3.71 o 
   6   7   1       58.24       64.52      3.52 o 
   7   7   1      186.15      188.01      5.99 o 
   8   7   1        1.26        0.17      2.32 o 
  -8   8   1        8.68        7.45      2.79 o 
  -7   8   1       39.92       40.69      3.34 o 
  -6   8   1        5.10        6.09      1.64 o 
  -5   8   1        2.43        0.08      1.30 o 
  -4   8   1       58.47       49.91      3.74 o 
  -3   8   1       11.17        9.56      1.47 o 
  -2   8   1        0.00        0.00      1.10 o 
  -1   8   1       54.65       51.46      2.44 o 
   0   8   1       17.12       15.46      1.75 o 
   1   8   1        4.30        2.15      1.17 o 
   2   8   1      401.26      423.29      5.65 o 
   3   8   1       37.44       39.95      2.94 o 
   4   8   1        3.61        4.52      1.37 o 
   5   8   1        6.45        6.12      1.79 o 
   6   8   1       74.60       76.61      4.23 o 
   7   8   1        8.94        8.84      2.10 o 
   8   8   1        1.70        0.00      2.17 o 
  -8   9   1       16.48       14.33      3.27 o 
  -7   9   1        0.25        0.38      2.40 o 
  -6   9   1      117.67      113.18      4.57 o 
  -5   9   1      101.44       89.67      4.30 o 
  -4   9   1      122.91      130.69      4.76 o 
  -3   9   1        2.44        0.00      1.35 o 
  -2   9   1      453.17      445.85      7.16 o 
  -1   9   1      495.99      461.90      6.47 o 
   0   9   1       30.34       35.94      2.69 o 
   1   9   1       17.16       15.12      1.71 o 
   2   9   1      394.36      382.83      5.67 o 
   3   9   1        0.00        0.00      1.55 o 
   4   9   1       49.85       50.34      3.63 o 
   5   9   1       17.78       17.20      3.80 o 
   6   9   1       19.17       22.27      3.10 o 
   7   9   1        2.36        3.13      2.22 o 
   8   9   1        0.39        2.73      2.79 o 
  -7  10   1        1.85        0.07      2.39 o 
  -6  10   1        1.98        1.53      2.14 o 
  -5  10   1       45.61       46.34      3.48 o 
  -4  10   1       15.19        8.86      2.19 o 
  -3  10   1      212.65      212.74      5.73 o 
  -2  10   1      198.01      193.01      5.03 o 
  -1  10   1       38.61       44.36      3.19 o 
   0  10   1      147.18      155.11      4.14 o 
   1  10   1      543.82      542.21      8.64 o 
   2  10   1        3.43        6.19      1.57 o 
   3  10   1        0.67        3.88      1.95 o 
   4  10   1        1.88        0.00      2.22 o 
   5  10   1       58.26       66.33      6.02 o 
   6  10   1        3.66        5.15      2.60 o 
   7  10   1       15.77        9.30      3.54 o 
  -7  11   1        0.40        0.00      2.60 o 
  -6  11   1        0.31        0.32      2.33 o 
  -5  11   1        5.56        5.58      2.25 o 
  -4  11   1       18.35       16.56      2.55 o 
  -3  11   1      123.71      122.13      5.16 o 
  -2  11   1       70.05       75.52      3.60 o 
  -1  11   1      163.19      178.07      5.82 o 
   0  11   1       16.18       14.31      1.76 o 
   1  11   1      276.65      288.17      5.60 o 
   2  11   1      192.51      179.58      8.40 o 
   3  11   1        0.00        0.00      1.92 o 
   4  11   1       37.80       35.53      4.01 o 
   5  11   1        0.10        0.03      2.48 o 
   6  11   1        1.37        0.00      2.31 o 
  -6  12   1        3.37        9.95      2.89 o 
  -5  12   1       12.13        7.40      2.45 o 
  -4  12   1        1.16        1.51      2.00 o 
  -3  12   1       43.09       46.94      3.67 o 
  -2  12   1        6.34        5.04      1.91 o 
  -1  12   1      225.22      232.68      5.43 o 
   0  12   1       74.91       69.04      3.26 o 
   1  12   1        4.60        6.39      1.74 o 
   2  12   1       32.20       42.36      4.88 o 
   3  12   1      104.43       97.99      5.43 o 
   4  12   1        1.33        1.91      2.72 o 
   5  12   1        0.00        0.00      2.52 o 
  -5  13   1        1.14        0.90      3.24 o 
  -4  13   1        3.37        0.00      2.24 o 
  -3  13   1        7.79        7.02      2.33 o 
  -2  13   1        9.18        7.87      2.26 o 
  -1  13   1        3.54        2.66      1.85 o 
   0  13   1        0.15        0.00      1.76 o 
   1  13   1       12.29       10.10      2.21 o 
   2  13   1        7.38        6.46      2.72 o 
   3  13   1        0.13        0.00      2.69 o 
   4  13   1       13.51       12.23      3.49 o 
  -3  14   1        2.16        1.51      2.25 o 
  -2  14   1        7.52       10.75      2.57 o 
  -1  14   1       19.63       24.70      2.89 o 
   0  14   1        0.41        2.64      2.00 o 
   1  14   1        3.71        4.77      2.78 o 
   2  14   1        5.23        0.05      2.33 o 
   3  14   1        1.73        0.00      3.88 o 
 -10   0   2       11.81       12.01      3.52 o 
  -8   0   2        1.69        0.00      1.96 o 
  -6   0   2      504.52      496.75      7.24 o 
  -4   0   2     3851.64     4042.30     32.51 o 
  -2   0   2      137.48      143.99      3.09 o 
   0   0   2      860.72      804.40     10.82 o 
   2   0   2     3261.72     3164.24     39.31 o 
   4   0   2      129.82      133.46      5.62 o 
   6   0   2      938.13      969.72     22.41 o 
   8   0   2       20.59       17.50      3.88 o 
  10   0   2       44.39       68.23      8.57 o 
 -10   1   2        5.74        4.02      2.27 o 
  -9   1   2        5.85        7.44      2.09 o 
  -8   1   2       29.99       30.19      2.72 o 
  -7   1   2      268.81      283.02      7.10 o 
  -6   1   2      200.33      210.06      3.58 o 
  -5   1   2      150.76      155.81      2.35 o 
  -4   1   2     2346.66     2402.60     14.99 o 
  -3   1   2       98.05       91.31      1.52 o 
  -2   1   2     2176.10     2038.81     15.60 o 
  -1   1   2      481.62      411.35      3.76 o 
   0   1   2      692.18      645.44      6.39 o 
   1   1   2      585.34      656.41      5.89 o 
   2   1   2      329.89      348.36      4.21 o 
   3   1   2       71.16       64.92      1.53 o 
   4   1   2      142.90      140.86      2.70 o 
   5   1   2       13.07       12.67      1.27 o 
   6   1   2      100.53       96.96      4.67 o 
   7   1   2       14.84       15.10      2.07 o 
   8   1   2       52.90       59.33      5.34 o 
   9   1   2        1.98        0.32      2.26 o 
 -10   2   2       12.47        5.57      2.64 o 
  -9   2   2       25.14       25.80      2.88 o 
  -8   2   2      111.34      117.77      5.25 o 
  -7   2   2        0.72        0.24      1.18 o 
  -6   2   2       69.33       67.20      2.14 o 
  -5   2   2      153.63      164.16      2.42 o 
  -4   2   2       41.84       37.00      1.21 o 
  -3   2   2       46.49       42.50      1.46 o 
  -2   2   2      132.71      147.44      1.97 o 
  -1   2   2      877.75      834.57      6.13 o 
   0   2   2     1298.54     1314.12      9.45 o 
   1   2   2       63.26       49.05      1.22 o 
   2   2   2      418.01      399.59      4.29 o 
   3   2   2       77.31       69.92      1.89 o 
   4   2   2       28.60       27.57      1.44 o 
   5   2   2       37.84       39.68      1.99 o 
   6   2   2      168.53      171.98      8.95 o 
   7   2   2       43.13       43.55      3.03 o 
   8   2   2       49.83       46.06      3.90 o 
   9   2   2      135.46      139.74      7.38 o 
 -10   3   2        7.22        4.27      2.66 o 
  -9   3   2        4.62        0.00      1.89 o 
  -8   3   2        0.00        0.00      1.47 o 
  -7   3   2        8.74        9.62      1.33 o 
  -6   3   2      109.15      108.39      2.75 o 
  -5   3   2       45.18       50.23      1.86 o 
  -4   3   2      401.64      422.12      3.94 o 
  -3   3   2       64.74       62.17      1.60 o 
  -2   3   2      717.65      727.87      6.22 o 
  -1   3   2       41.59       44.16      1.20 o 
   0   3   2       77.17       64.94      1.91 o 
   1   3   2      699.17      676.02      5.76 o 
   2   3   2       27.07       24.64      1.08 o 
   3   3   2      373.53      361.72      4.16 o 
   4   3   2      387.06      394.87      5.06 o 
   5   3   2      117.70      113.16      2.63 o 
   6   3   2       27.31       31.25      2.78 o 
   7   3   2       32.50       35.68      3.05 o 
   8   3   2       84.89       98.97      5.26 o 
   9   3   2        5.09        1.43      2.35 o 
 -10   4   2        0.54        0.00      2.52 o 
  -9   4   2       11.04        9.61      2.78 o 
  -8   4   2      195.45      210.21      5.59 o 
  -7   4   2       51.42       49.80      2.69 o 
  -6   4   2      233.63      240.99      3.84 o 
  -5   4   2      252.60      246.52      3.66 o 
  -4   4   2      242.80      228.85      2.92 o 
  -3   4   2       96.26       95.49      2.57 o 
  -2   4   2      302.78      298.01      4.41 o 
  -1   4   2      972.31      966.68      8.96 o 
   0   4   2     1069.99      956.29      7.64 o 
   1   4   2        3.38        4.25      0.60 o 
   2   4   2       35.77       37.41      1.63 o 
   3   4   2      137.39      124.54      1.80 o 
   4   4   2      566.99      623.19      6.86 o 
   5   4   2        5.55        5.54      1.14 o 
   6   4   2       87.81       81.60      3.13 o 
   7   4   2        0.03        0.65      1.63 o 
   8   4   2        1.53        3.81      1.90 o 
   9   4   2       13.27        9.01      3.31 o 
  -9   5   2        9.80        7.65      2.65 o 
  -8   5   2        0.39        0.66      1.62 o 
  -7   5   2      232.26      245.59      4.82 o 
  -6   5   2      471.75      470.46      5.53 o 
  -5   5   2       97.56       95.92      2.55 o 
  -4   5   2      201.24      224.87      3.06 o 
  -3   5   2       16.85       15.86      0.99 o 
  -2   5   2     2663.72     2904.32     19.51 o 
  -1   5   2      418.18      470.47      6.13 o 
   0   5   2       22.36       21.45      0.90 o 
   1   5   2        6.36        5.45      0.66 o 
   2   5   2     1718.38     1771.37     11.38 o 
   3   5   2       11.39       10.45      0.83 o 
   4   5   2      403.12      415.21      5.03 o 
   5   5   2       23.54       24.63      3.00 o 
   6   5   2       20.82       22.51      1.98 o 
   7   5   2       26.47       24.77      3.20 o 
   8   5   2       25.20       21.06      2.73 o 
   9   5   2        0.40        0.00      2.44 o 
  -9   6   2        5.82       11.39      4.46 o 
  -8   6   2       20.87       23.33      2.67 o 
  -7   6   2       41.13       39.98      2.71 o 
  -6   6   2      698.59      666.95      8.16 o 
  -5   6   2       53.89       53.20      3.50 o 
  -4   6   2       25.34       28.56      1.45 o 
  -3   6   2      227.67      217.28      2.91 o 
  -2   6   2      259.29      308.92      3.84 o 
  -1   6   2     1395.81     1529.44     12.45 o 
   0   6   2      180.89      200.08      3.06 o 
   1   6   2      350.00      361.91      3.85 o 
   2   6   2       16.33       22.86      1.09 o 
   3   6   2        2.49        1.15      0.75 o 
   4   6   2      234.31      255.86      4.38 o 
   5   6   2        0.65        0.00      1.11 o 
   6   6   2       36.17       35.41      2.77 o 
   7   6   2       44.98       53.10      3.53 o 
   8   6   2       44.43       44.45      3.63 o 
   9   6   2        4.25        2.48      3.42 o 
  -9   7   2        2.87        4.30      4.16 o 
  -8   7   2       82.83       87.91      4.62 o 
  -7   7   2        0.51        0.47      1.55 o 
  -6   7   2       25.00       21.74      2.17 o 
  -5   7   2      160.59      147.30      4.05 o 
  -4   7   2       51.52       46.31      2.37 o 
  -3   7   2       12.52       12.91      1.29 o 
  -2   7   2      151.60      179.47      3.38 o 
  -1   7   2      121.95      124.40      2.82 o 
   0   7   2      203.39      198.67      3.26 o 
   1   7   2       58.47       55.77      2.02 o 
   2   7   2       19.70       23.42      1.37 o 
   3   7   2       33.24       33.61      1.82 o 
   4   7   2       49.30       50.11      2.31 o 
   5   7   2        1.88        1.19      1.40 o 
   6   7   2        2.37        0.91      1.61 o 
   7   7   2       10.54        5.70      2.14 o 
   8   7   2       58.58       55.37      4.68 o 
  -8   8   2        7.92        9.44      2.70 o 
  -7   8   2        1.26        1.68      1.75 o 
  -6   8   2       73.78       83.82      3.63 o 
  -5   8   2      100.18      107.14      3.74 o 
  -4   8   2      111.35      112.31      3.69 o 
  -3   8   2        3.28        3.78      1.14 o 
  -2   8   2        0.82        0.00      1.03 o 
  -1   8   2      723.37      767.91      8.38 o 
   0   8   2      343.34      336.55      5.04 o 
   1   8   2       32.30       26.34      1.82 o 
   2   8   2        1.17        1.23      1.02 o 
   3   8   2      181.26      199.52      5.34 o 
   4   8   2       16.80       18.93      2.25 o 
   5   8   2        6.35        5.35      1.73 o 
   6   8   2        1.87        2.14      1.66 o 
   7   8   2      142.95      147.18      5.56 o 
   8   8   2        0.64        0.00      2.57 o 
  -8   9   2       50.91       53.16      4.52 o 
  -7   9   2       10.73       10.07      2.43 o 
  -6   9   2       48.92       41.16      2.91 o 
  -5   9   2       21.12       19.40      2.17 o 
  -4   9   2      102.25       93.42      4.58 o 
  -3   9   2       30.95       27.06      2.13 o 
  -2   9   2       89.33       84.49      3.24 o 
  -1   9   2      228.11      253.46      4.66 o 
   0   9   2      333.80      343.40      5.69 o 
   1   9   2       89.34      101.03      3.38 o 
   2   9   2        2.01        3.38      1.25 o 
   3   9   2       85.46       83.09      4.30 o 
   4   9   2      102.00      107.17      6.07 o 
   5   9   2       17.25       16.50      2.87 o 
   6   9   2        2.93        1.16      3.06 o 
   7   9   2        0.24        1.06      2.34 o 
  -7  10   2        0.94        1.02      2.46 o 
  -6  10   2       64.13       62.52      4.14 o 
  -5  10   2        5.54        6.44      2.18 o 
  -4  10   2       49.27       58.30      4.18 o 
  -3  10   2      105.14       82.91      4.22 o 
  -2  10   2       27.75       29.69      2.20 o 
  -1  10   2      326.91      311.17      6.82 o 
   0  10   2      152.52      146.63      4.21 o 
   1  10   2       47.76       49.10      2.93 o 
   2  10   2      482.48      515.69      9.73 o 
   3  10   2      200.70      207.18      6.59 o 
   4  10   2       56.49       61.84      4.80 o 
   5  10   2       18.70       16.76      3.63 o 
   6  10   2       37.96       30.71      3.75 o 
   7  10   2        9.55        6.98      2.97 o 
  -7  11   2        0.08        0.12      2.65 o 
  -6  11   2       14.87        9.18      2.54 o 
  -5  11   2        0.43        1.55      1.91 o 
  -4  11   2       35.81       20.86      2.65 o 
  -3  11   2        2.54        3.77      1.95 o 
  -2  11   2      176.09      172.19      5.25 o 
  -1  11   2       34.54       34.54      2.45 o 
   0  11   2      110.23      116.17      3.93 o 
   1  11   2      108.09      110.30      3.95 o 
   2  11   2      192.76      195.37      7.01 o 
   3  11   2       19.04       15.03      3.08 o 
   4  11   2        2.51        5.89      2.78 o 
   5  11   2        0.26        0.99      2.63 o 
   6  11   2       13.95        9.79      3.26 o 
  -6  12   2        4.56       14.83      3.50 o 
  -5  12   2        0.88        2.10      2.26 o 
  -4  12   2       21.09       24.07      3.02 o 
  -3  12   2       12.46       10.36      2.21 o 
  -2  12   2        6.40        2.65      1.74 o 
  -1  12   2      111.74      114.87      4.19 o 
   0  12   2      168.91      181.65      4.94 o 
   1  12   2        0.58        0.70      1.66 o 
   2  12   2        0.23        0.63      2.28 o 
   3  12   2        9.16        7.28      2.88 o 
   4  12   2       11.10       10.51      3.78 o 
   5  12   2        3.04        2.26      2.90 o 
  -5  13   2        0.14        0.00      2.72 o 
  -4  13   2        0.02        3.03      2.26 o 
  -3  13   2        4.00        2.69      2.03 o 
  -2  13   2       17.64       10.12      2.34 o 
  -1  13   2       27.81       30.31      2.65 o 
   0  13   2        4.07        1.49      1.85 o 
   1  13   2        9.26        6.03      2.70 o 
   2  13   2       12.14        6.05      3.38 o 
   3  13   2        6.03        4.96      4.78 o 
   4  13   2       16.36       10.24      3.87 o 
  -3  14   2        9.77       11.17      2.70 o 
  -2  14   2        3.60        5.83      2.36 o 
  -1  14   2        0.99        2.80      2.10 o 
   0  14   2       15.67       11.32      2.34 o 
   1  14   2        2.41        2.79      2.77 o 
   2  14   2        0.05        5.76      3.82 o 
   3  14   2       19.49       25.61      5.54 o 
  -9   0   3       26.03       21.81      4.02 o 
  -7   0   3       75.84       74.60      7.56 o 
  -5   0   3     1029.43     1034.93     11.53 o 
  -3   0   3      549.84      479.81      7.27 o 
  -1   0   3     2454.75     2326.57     24.63 o 
   1   0   3        0.01        0.00      1.11 o 
   3   0   3     1552.61     1534.66     16.63 o 
   5   0   3       70.10       79.04      4.36 o 
   7   0   3        2.38        5.97      3.39 o 
   9   0   3       27.87       41.73      8.30 o 
 -10   1   3        4.53        1.79      2.06 o 
  -9   1   3      180.87      168.03      5.93 o 
  -8   1   3       29.51       32.47      4.50 o 
  -7   1   3      104.17       96.33      3.97 o 
  -6   1   3        0.00        0.55      0.76 o 
  -5   1   3      363.39      366.71      4.03 o 
  -4   1   3      999.10     1080.23      8.39 o 
  -3   1   3      408.09      397.48      4.34 o 
  -2   1   3       86.53       83.88      1.72 o 
  -1   1   3     3381.76     3171.58     23.31 o 
   0   1   3     3763.44     3535.13     28.04 o 
   1   1   3    80621.72    63914.14    482.11 o 
   2   1   3      840.67      808.59      7.50 o 
   3   1   3      265.88      261.96      3.12 o 
   4   1   3        6.77        6.45      0.90 o 
   5   1   3       61.65       66.08      2.36 o 
   6   1   3       60.01       56.90      3.53 o 
   7   1   3        0.62        2.30      1.93 o 
   8   1   3        0.87        0.00      1.85 o 
   9   1   3       21.47       24.65      3.48 o 
 -10   2   3        0.64        0.85      2.13 o 
  -9   2   3       89.98       85.48      4.63 o 
  -8   2   3       26.12       25.67      2.64 o 
  -7   2   3       10.91       10.35      1.72 o 
  -6   2   3       19.35       23.29      1.88 o 
  -5   2   3        3.22        2.73      0.78 o 
  -4   2   3       42.29       39.37      1.33 o 
  -3   2   3      713.84      686.51      5.82 o 
  -2   2   3       36.16       35.63      1.35 o 
  -1   2   3     1212.11     1184.66      8.10 o 
   0   2   3     3224.40     3092.47     26.50 o 
   1   2   3       40.83       43.86      2.77 o 
   2   2   3       55.02       44.36      1.38 o 
   3   2   3      795.17      822.07      7.92 o 
   4   2   3        0.21        0.27      0.66 o 
   5   2   3      103.54      107.36      3.38 o 
   6   2   3        1.54        0.14      1.44 o 
   7   2   3        1.43        1.24      1.98 o 
   8   2   3       35.92       32.31      3.46 o 
   9   2   3        1.07        0.00      2.35 o 
 -10   3   3        0.49        0.00      2.07 o 
  -9   3   3       84.08       80.09      6.78 o 
  -8   3   3       42.96       45.10      3.83 o 
  -7   3   3      365.87      381.22      7.88 o 
  -6   3   3      149.63      151.13      3.27 o 
  -5   3   3      124.36      128.09      2.39 o 
  -4   3   3      982.40      993.55      7.57 o 
  -3   3   3      233.89      236.27      3.03 o 
  -2   3   3      842.93      914.75      7.21 o 
  -1   3   3      569.09      511.35      4.57 o 
   0   3   3      154.85      152.83      2.56 o 
   1   3   3        0.01        0.73      0.54 o 
   2   3   3       17.26       16.91      1.02 o 
   3   3   3       60.72       64.30      1.72 o 
   4   3   3      323.29      317.96      6.18 o 
   5   3   3        0.94        0.00      1.06 o 
   6   3   3      178.89      195.93      4.96 o 
   7   3   3        0.02        0.56      1.89 o 
   8   3   3        5.68        2.03      2.16 o 
   9   3   3       15.46       12.59      3.07 o 
 -10   4   3        8.19        9.89      3.21 o 
  -9   4   3        3.03        2.95      2.39 o 
  -8   4   3       15.76       15.30      2.39 o 
  -7   4   3     1038.85     1020.03     10.56 o 
  -6   4   3      129.17      125.32      3.48 o 
  -5   4   3      286.95      291.99      4.15 o 
  -4   4   3        6.87        5.26      0.79 o 
  -3   4   3      178.25      162.29      3.14 o 
  -2   4   3      271.87      272.24      3.28 o 
  -1   4   3       68.46       74.59      2.07 o 
   0   4   3      113.56      106.52      2.40 o 
   1   4   3       99.24      101.48      1.85 o 
   2   4   3       97.44       99.57      3.11 o 
   3   4   3      236.85      263.08      3.14 o 
   4   4   3        9.86        5.74      1.15 o 
   5   4   3        2.00        2.67      1.21 o 
   6   4   3       17.49       16.17      1.90 o 
   7   4   3       31.35       35.46      3.02 o 
   8   4   3        1.54        1.88      2.17 o 
   9   4   3      125.65      134.44      9.86 o 
 -10   5   3        0.00        0.00      3.43 o 
  -9   5   3       15.90       19.41      4.74 o 
  -8   5   3        2.45        0.70      1.64 o 
  -7   5   3        0.86        0.00      1.24 o 
  -6   5   3      267.06      280.85      4.55 o 
  -5   5   3      336.61      332.98      4.85 o 
  -4   5   3      116.54      124.95      2.57 o 
  -3   5   3      151.39      143.86      2.93 o 
  -2   5   3     1665.89     1781.19     12.96 o 
  -1   5   3      637.66      673.43      6.22 o 
   0   5   3     1151.05     1122.69      9.17 o 
   1   5   3     1036.09     1007.97      8.19 o 
   2   5   3      391.03      365.16      4.06 o 
   3   5   3      400.54      415.85      4.80 o 
   4   5   3      226.66      237.36      4.62 o 
   5   5   3       22.98       21.88      1.98 o 
   6   5   3        7.18        7.48      1.61 o 
   7   5   3       41.18       46.93      3.59 o 
   8   5   3       59.85       58.38      4.36 o 
   9   5   3        1.05        3.96      2.75 o 
  -9   6   3        0.08        4.82      3.29 o 
  -8   6   3        1.62        0.00      1.66 o 
  -7   6   3      700.32      730.04     10.15 o 
  -6   6   3        2.19        1.20      1.40 o 
  -5   6   3        4.62        3.35      1.14 o 
  -4   6   3        6.64        7.73      1.06 o 
  -3   6   3        0.03        0.00      0.80 o 
  -2   6   3        2.88        1.60      0.66 o 
  -1   6   3      712.17      719.86      7.58 o 
   0   6   3        0.49        0.33      0.56 o 
   1   6   3       16.12       18.51      1.04 o 
   2   6   3       59.20       64.85      1.96 o 
   3   6   3      120.37      129.95      4.31 o 
   4   6   3       33.75       35.51      2.26 o 
   5   6   3        0.84        0.00      1.21 o 
   6   6   3        1.59        0.00      1.43 o 
   7   6   3       28.67       28.07      3.04 o 
   8   6   3        4.16        4.20      2.33 o 
  -9   7   3        8.02        7.41      4.49 o 
  -8   7   3       20.37       22.97      2.60 o 
  -7   7   3       18.24       16.33      2.18 o 
  -6   7   3      604.11      597.71      8.88 o 
  -5   7   3      662.03      641.81      8.89 o 
  -4   7   3        1.40        0.82      1.01 o 
  -3   7   3        2.49        4.22      1.05 o 
  -2   7   3        3.58        2.96      0.95 o 
  -1   7   3      385.22      418.41      5.60 o 
   0   7   3      130.13      125.85      2.86 o 
   1   7   3       32.40       30.19      2.71 o 
   2   7   3       67.36       71.77      1.90 o 
   3   7   3       16.13       21.39      1.72 o 
   4   7   3        0.70        2.22      1.24 o 
   5   7   3        2.66        2.03      1.40 o 
   6   7   3        3.08        5.94      1.85 o 
   7   7   3       54.07       63.16      4.15 o 
   8   7   3       95.10      101.56      6.16 o 
  -8   8   3        8.98        9.04      2.25 o 
  -7   8   3        0.01        1.96      1.80 o 
  -6   8   3       57.76       54.88      3.19 o 
  -5   8   3       56.34       61.59      3.06 o 
  -4   8   3       20.08       15.42      1.74 o 
  -3   8   3        0.77        0.76      1.09 o 
  -2   8   3      198.81      203.83      3.96 o 
  -1   8   3       62.44       72.76      2.57 o 
   0   8   3      121.05      115.31      2.96 o 
   1   8   3        2.58        0.82      1.04 o 
   2   8   3        9.26        8.07      1.35 o 
   3   8   3       10.52       11.13      2.54 o 
   4   8   3       12.69       11.31      2.55 o 
   5   8   3        5.27        2.97      2.44 o 
   6   8   3       45.79       40.44      3.99 o 
   7   8   3       18.89       23.44      3.32 o 
   8   8   3        0.11        1.54      3.14 o 
  -8   9   3       11.92       19.64      3.09 o 
  -7   9   3       32.87       35.40      3.02 o 
  -6   9   3      261.03      254.95      6.41 o 
  -5   9   3        7.35        9.60      1.78 o 
  -4   9   3       40.04       40.84      2.95 o 
  -3   9   3       29.60       34.44      2.33 o 
  -2   9   3        8.46        7.31      1.43 o 
  -1   9   3      726.40      733.31      9.02 o 
   0   9   3       13.25       11.59      1.80 o 
   1   9   3      150.05      148.88      5.25 o 
   2   9   3       12.37       15.38      2.10 o 
   3   9   3      270.10      294.67     11.14 o 
   4   9   3        5.24        7.26      2.65 o 
   5   9   3       11.53       10.58      2.95 o 
   6   9   3       17.28       17.68      3.55 o 
   7   9   3        5.44        8.54      3.24 o 
  -7  10   3        0.02        0.00      2.00 o 
  -6  10   3        6.44        6.71      2.29 o 
  -5  10   3       50.64       39.41      4.12 o 
  -4  10   3       67.75       59.58      4.20 o 
  -3  10   3       21.75       24.83      2.26 o 
  -2  10   3        0.33        1.50      1.30 o 
  -1  10   3      219.23      227.66      4.72 o 
   0  10   3      221.06      218.72      6.61 o 
   1  10   3       17.88       16.89      1.93 o 
   2  10   3       73.87       76.73      4.68 o 
   3  10   3       85.53       99.65      6.61 o 
   4  10   3        0.45        4.71      2.93 o 
   5  10   3        1.14        0.00      2.43 o 
   6  10   3       21.27       16.42      3.68 o 
   7  10   3       23.81       19.54      4.19 o 
  -7  11   3        3.28        2.79      2.61 o 
  -6  11   3        9.11       10.83      2.83 o 
  -5  11   3        3.52        0.00      1.95 o 
  -4  11   3        0.30        0.09      2.12 o 
  -3  11   3       35.47       37.55      3.61 o 
  -2  11   3       43.38       39.06      2.62 o 
  -1  11   3       36.05       41.84      2.70 o 
   0  11   3       34.69       37.95      2.67 o 
   1  11   3       18.44       15.40      2.05 o 
   2  11   3       36.29       38.08      4.55 o 
   3  11   3        5.65       12.00      3.43 o 
   4  11   3       28.77       29.94      5.35 o 
   5  11   3       17.58       16.55      4.07 o 
   6  11   3        0.00        2.65      3.55 o 
  -6  12   3        0.51        0.00      2.68 o 
  -5  12   3        0.01        0.00      2.04 o 
  -4  12   3       25.17       20.07      2.67 o 
  -3  12   3       80.78       77.10      5.12 o 
  -2  12   3        0.01        0.00      1.46 o 
  -1  12   3       98.73      105.78      6.19 o 
   0  12   3       30.34       29.31      2.64 o 
   1  12   3        5.21        5.83      2.74 o 
   2  12   3       39.88       37.10      4.78 o 
   3  12   3       36.48       39.46      5.01 o 
   4  12   3        3.49        0.00      3.12 o 
   5  12   3       31.22       33.26      5.33 o 
  -5  13   3        0.48        0.00      2.50 o 
  -4  13   3       41.87       51.36      3.87 o 
  -3  13   3        1.76        0.73      2.02 o 
  -2  13   3        8.99        7.33      2.07 o 
  -1  13   3        0.01        1.00      1.74 o 
   0  13   3        3.43        3.80      1.91 o 
   1  13   3       32.03       26.38      4.29 o 
   2  13   3       26.48       38.20      6.20 o 
   3  13   3        0.00        0.00      3.07 o 
   4  13   3       20.58       23.42      5.50 o 
  -3  14   3        2.32        0.89      2.30 o 
  -2  14   3       20.16       19.82      2.89 o 
  -1  14   3        8.20        6.79      2.17 o 
   0  14   3        2.70        2.92      2.13 o 
   1  14   3        0.11        2.25      3.30 o 
   2  14   3        0.15        0.00      3.42 o 
 -10   0   4        7.82        6.50      4.34 o 
  -8   0   4      343.19      357.64     10.64 o 
  -6   0   4       41.24       31.61      2.51 o 
  -4   0   4     6624.48     7081.39     72.81 o 
  -2   0   4        2.54        4.62      1.08 o 
   0   0   4     7228.15     6651.24     68.38 o 
   2   0   4       16.87       18.94      2.24 o 
   4   0   4       38.43       37.68      3.52 o 
   6   0   4      210.15      222.62     10.63 o 
   8   0   4      118.02      123.34      8.58 o 
 -10   1   4        0.00        1.89      2.77 o 
  -9   1   4       12.04       10.71      2.53 o 
  -8   1   4        6.35        4.84      1.79 o 
  -7   1   4        1.93        2.19      1.34 o 
  -6   1   4       51.97       46.21      2.25 o 
  -5   1   4       38.52       39.13      1.68 o 
  -4   1   4      153.29      176.60      3.05 o 
  -3   1   4      114.58      113.50      3.14 o 
  -2   1   4      173.93      188.10      3.36 o 
  -1   1   4      124.19      108.45      1.98 o 
   0   1   4     2405.74     2338.52     16.26 o 
   1   1   4     2212.95     2126.35     17.00 o 
   2   1   4      723.15      710.35      7.66 o 
   3   1   4      194.32      204.17      3.15 o 
   4   1   4       25.24       26.38      1.45 o 
   5   1   4        0.52        0.00      1.10 o 
   6   1   4      232.77      235.28      9.14 o 
   7   1   4        2.34        3.38      2.67 o 
   8   1   4        0.01        0.38      2.27 o 
   9   1   4        2.78        0.00      2.63 o 
 -10   2   4        5.68       10.12      3.11 o 
  -9   2   4       14.99       24.15      3.19 o 
  -8   2   4        0.49        2.42      1.80 o 
  -7   2   4      998.05      989.40     11.55 o 
  -6   2   4      539.86      543.52      7.58 o 
  -5   2   4       28.74       24.83      1.41 o 
  -4   2   4      763.29      893.97      7.90 o 
  -3   2   4        0.83        0.57      0.66 o 
  -2   2   4       70.07       63.71      1.53 o 
  -1   2   4       35.06       34.04      1.13 o 
   0   2   4     2548.37     2426.71     17.03 o 
   1   2   4      727.15      680.75      6.48 o 
   2   2   4        4.27        4.68      0.82 o 
   3   2   4      837.76      811.63      8.72 o 
   4   2   4        0.60        1.10      1.04 o 
   5   2   4        7.37        8.34      1.73 o 
   6   2   4        9.68       11.92      2.49 o 
   7   2   4        0.12        2.52      2.10 o 
   8   2   4        4.30        3.71      2.62 o 
   9   2   4       14.28       16.45      3.27 o 
 -10   3   4        3.00        5.23      2.98 o 
  -9   3   4        0.28        0.00      1.96 o 
  -8   3   4        0.02        0.00      1.65 o 
  -7   3   4      118.54      133.60      3.89 o 
  -6   3   4      521.29      496.76      7.48 o 
  -5   3   4       30.63       31.58      1.52 o 
  -4   3   4      139.05      142.69      2.53 o 
  -3   3   4      334.48      314.97      3.82 o 
  -2   3   4     1557.34     1503.78     11.01 o 
  -1   3   4      222.81      208.04      2.95 o 
   0   3   4      723.03      678.35      5.81 o 
   1   3   4     1281.94     1280.36     10.76 o 
   2   3   4      210.65      221.64      3.30 o 
   3   3   4        0.85        0.30      0.69 o 
   4   3   4      197.15      193.30      4.68 o 
   5   3   4        2.30        0.73      1.16 o 
   6   3   4        5.78        5.83      2.69 o 
   7   3   4        7.38        4.12      2.15 o 
   8   3   4        5.61        5.96      2.73 o 
   9   3   4        1.33        3.66      2.71 o 
 -10   4   4        3.32        8.70      3.00 o 
  -9   4   4       14.80       13.34      2.60 o 
  -8   4   4       59.48       57.60      3.25 o 
  -7   4   4      256.65      268.72      5.09 o 
  -6   4   4        8.35        3.63      1.37 o 
  -5   4   4       52.97       46.09      1.97 o 
  -4   4   4      203.17      195.15      3.11 o 
  -3   4   4      284.46      278.73      3.70 o 
  -2   4   4     1448.61     1548.72     11.51 o 
  -1   4   4      894.05      833.87      7.00 o 
   0   4   4      120.38      121.51      2.65 o 
   1   4   4       19.77       19.40      1.04 o 
   2   4   4      628.37      608.46      6.43 o 
   3   4   4      100.55      100.41      2.63 o 
   4   4   4       16.29       16.55      2.11 o 
   5   4   4        6.59        5.91      2.74 o 
   6   4   4       49.60       53.58      3.39 o 
   7   4   4        0.61        1.52      2.05 o 
   8   4   4       79.83       79.25      6.43 o 
   9   4   4        0.25        1.58      2.78 o 
 -10   5   4        8.16        9.26      3.40 o 
  -9   5   4        4.24        1.15      2.32 o 
  -8   5   4      190.84      187.12      6.82 o 
  -7   5   4       85.34       88.11      3.89 o 
  -6   5   4      120.86      117.68      3.81 o 
  -5   5   4      349.79      327.76      5.52 o 
  -4   5   4       18.53       21.76      1.37 o 
  -3   5   4      105.06      116.74      2.46 o 
  -2   5   4     1373.54     1405.35     10.89 o 
  -1   5   4       54.38       62.49      2.00 o 
   0   5   4     1026.79     1065.79      8.70 o 
   1   5   4       48.78       48.39      1.57 o 
   2   5   4        0.13        0.18      0.68 o 
   3   5   4       74.31       75.12      2.60 o 
   4   5   4      356.23      364.23      6.41 o 
   5   5   4        6.69        7.57      1.70 o 
   6   5   4        1.49        1.15      1.50 o 
   7   5   4        6.37        3.94      2.28 o 
   8   5   4       32.71       32.37      4.78 o 
  -9   6   4        0.23        0.00      2.74 o 
  -8   6   4        4.12        6.64      2.25 o 
  -7   6   4       71.68       68.15      3.53 o 
  -6   6   4      141.78      148.65      4.76 o 
  -5   6   4      216.17      195.90      5.83 o 
  -4   6   4       67.59       69.89      3.00 o 
  -3   6   4       59.78       59.82      1.98 o 
  -2   6   4      744.83      820.80      7.77 o 
  -1   6   4        0.42        0.52      0.63 o 
   0   6   4       29.63       24.66      1.28 o 
   1   6   4       99.98      116.31      2.38 o 
   2   6   4      128.06      129.54      2.54 o 
   3   6   4      319.61      337.41      6.01 o 
   4   6   4      107.23      104.68      3.78 o 
   5   6   4       43.96       45.18      2.94 o 
   6   6   4        0.03        1.21      1.55 o 
   7   6   4        9.40        6.05      2.20 o 
   8   6   4       51.93       46.02      5.86 o 
  -9   7   4        1.68        3.12      3.40 o 
  -8   7   4       22.28       23.14      3.62 o 
  -7   7   4       25.85       24.41      2.90 o 
  -6   7   4      143.94      162.94      4.86 o 
  -5   7   4      145.09      145.15      5.46 o 
  -4   7   4       35.19       37.79      2.07 o 
  -3   7   4        7.17       11.25      1.69 o 
  -2   7   4       56.22       48.44      2.14 o 
  -1   7   4       82.11       78.05      2.62 o 
   0   7   4       85.93       84.12      3.14 o 
   1   7   4        2.05        2.08      0.97 o 
   2   7   4      204.89      202.95      3.35 o 
   3   7   4      107.11      118.18      3.51 o 
   4   7   4       33.49       29.77      2.28 o 
   5   7   4        0.03        0.44      1.42 o 
   6   7   4        1.13        0.75      1.75 o 
   7   7   4       19.52       18.14      3.65 o 
   8   7   4        1.31        3.79      3.62 o 
  -8   8   4        5.89        9.21      2.24 o 
  -7   8   4       65.44       63.44      3.68 o 
  -6   8   4        8.75       13.99      2.14 o 
  -5   8   4      414.82      396.45      7.72 o 
  -4   8   4        0.19        1.14      1.11 o 
  -3   8   4      146.47      147.69      3.46 o 
  -2   8   4       20.04       22.01      1.70 o 
  -1   8   4       80.25       83.71      3.62 o 
   0   8   4        2.44        2.00      1.02 o 
   1   8   4      113.59      109.76      3.11 o 
   2   8   4      117.58      113.62      4.08 o 
   3   8   4      321.33      331.52      8.65 o 
   4   8   4        2.63        1.57      2.14 o 
   5   8   4        0.77        0.44      2.28 o 
   6   8   4        4.04        2.63      2.63 o 
   7   8   4       18.81       18.18      3.69 o 
  -8   9   4        5.95        4.07      2.49 o 
  -7   9   4        7.94        9.68      2.23 o 
  -6   9   4        6.57        3.95      2.36 o 
  -5   9   4        1.32        1.25      1.50 o 
  -4   9   4       15.51        8.51      1.71 o 
  -3   9   4       96.70       92.36      3.35 o 
  -2   9   4      158.72      146.99      3.87 o 
  -1   9   4       38.36       35.04      2.31 o 
   0   9   4        5.99        8.18      1.57 o 
   1   9   4       36.23       35.81      2.46 o 
   2   9   4      312.98      334.19     11.31 o 
   3   9   4       46.67       41.37      4.00 o 
   4   9   4       21.54       16.07      5.27 o 
   5   9   4        0.08        2.67      2.81 o 
   6   9   4       22.77       26.65      4.06 o 
   7   9   4       13.14       15.17      3.83 o 
  -7  10   4       17.91       13.18      2.78 o 
  -6  10   4        5.04        7.56      2.30 o 
  -5  10   4        5.91        3.89      2.12 o 
  -4  10   4       21.52       23.60      2.46 o 
  -3  10   4       99.00      102.43      3.69 o 
  -2  10   4       71.73       62.31      3.03 o 
  -1  10   4      211.76      205.37      4.91 o 
   0  10   4      405.21      439.09      6.99 o 
   1  10   4       37.89       36.40      2.48 o 
   2  10   4       20.80       27.39      3.93 o 
   3  10   4      135.47      131.32      7.36 o 
   4  10   4        1.61        0.00      2.50 o 
   5  10   4       31.86       31.81      4.34 o 
   6  10   4       15.33       18.08      3.95 o 
  -7  11   4        6.08        6.95      2.89 o 
  -6  11   4        3.08        3.44      2.28 o 
  -5  11   4       24.94       20.37      2.96 o 
  -4  11   4       83.10       71.75      3.92 o 
  -3  11   4        1.00        0.60      1.58 o 
  -2  11   4        2.34        1.51      1.51 o 
  -1  11   4      145.01      144.25      4.61 o 
   0  11   4      175.51      186.61      7.28 o 
   1  11   4      105.81      102.90      5.09 o 
   2  11   4       33.37       37.18      6.31 o 
   3  11   4        4.81        4.84      3.22 o 
   4  11   4       15.02       15.60      3.85 o 
   5  11   4        1.82        2.74      3.29 o 
  -6  12   4        2.80        9.60      3.51 o 
  -5  12   4        5.64        4.57      2.39 o 
  -4  12   4       34.94       31.61      3.01 o 
  -3  12   4        2.16        0.30      1.82 o 
  -2  12   4       91.45       97.13      4.06 o 
  -1  12   4       10.40        7.85      1.83 o 
   0  12   4        3.97        2.42      1.74 o 
   1  12   4        6.37        2.93      2.98 o 
   2  12   4      104.20      116.48      7.68 o 
   3  12   4       23.74       20.85      4.43 o 
   4  12   4        0.00        3.49      3.40 o 
   5  12   4       11.49       11.32      4.40 o 
  -5  13   4        1.41        0.72      2.75 o 
  -4  13   4        1.15        0.35      2.09 o 
  -3  13   4        3.32        2.50      2.19 o 
  -2  13   4       25.13       25.05      3.23 o 
  -1  13   4        0.98        0.00      1.72 o 
   0  13   4       19.38       13.95      2.55 o 
   1  13   4        2.48        2.73      3.45 o 
   2  13   4       20.19       20.53      4.47 o 
   3  13   4        4.96        7.89      3.50 o 
  -3  14   4       15.09       12.27      3.16 o 
  -2  14   4        1.68        2.08      2.30 o 
  -1  14   4       13.62       11.42      2.35 o 
   0  14   4        2.07        2.51      3.29 o 
   1  14   4        1.88        2.87      3.73 o 
  -9   0   5       56.36       41.38      6.70 o 
  -7   0   5       86.09       78.87     12.19 o 
  -5   0   5      904.96      921.63     13.44 o 
  -3   0   5     6096.02     6323.96     65.42 o 
  -1   0   5     3435.36     3171.24     30.53 o 
   1   0   5      770.73      682.86     10.20 o 
   3   0   5       16.94       19.93      1.60 o 
   5   0   5        2.32       11.28      5.35 o 
   7   0   5       63.41       67.68      8.12 o 
   9   0   5       21.70       13.91      4.74 o 
 -10   1   5       14.77       15.92      3.51 o 
  -9   1   5        4.12        2.82      2.37 o 
  -8   1   5       36.07       32.79      3.58 o 
  -7   1   5        0.14        2.30      1.45 o 
  -6   1   5       34.19       38.00      1.99 o 
  -5   1   5       54.24       51.22      2.13 o 
  -4   1   5      613.48      619.84      7.67 o 
  -3   1   5     1089.70     1163.46     10.66 o 
  -2   1   5       10.59       10.18      0.96 o 
  -1   1   5        2.11        1.99      0.58 o 
   0   1   5       26.18       23.61      1.15 o 
   1   1   5        5.04        4.38      0.81 o 
   2   1   5        0.66        0.00      0.73 o 
   3   1   5      116.45      123.25      2.61 o 
   4   1   5        9.75        8.23      1.33 o 
   5   1   5       13.37       17.18      3.02 o 
   6   1   5        6.36        1.85      2.01 o 
   7   1   5      116.42      112.50      8.77 o 
   8   1   5        4.60        6.03      2.96 o 
   9   1   5        0.11        0.00      2.49 o 
 -10   2   5        0.47        1.58      2.44 o 
  -9   2   5       24.83       26.38      3.67 o 
  -8   2   5       45.64       33.68      3.57 o 
  -7   2   5       58.86       59.06      3.77 o 
  -6   2   5      326.98      316.50      5.08 o 
  -5   2   5        5.08        5.22      0.98 o 
  -4   2   5       30.19       28.65      2.02 o 
  -3   2   5       50.14       49.66      1.62 o 
  -2   2   5      297.26      298.16      3.64 o 
  -1   2   5       17.52       17.74      0.99 o 
   0   2   5       16.08       17.13      1.08 o 
   1   2   5       15.49       18.42      1.31 o 
   2   2   5       39.65       52.84      1.84 o 
   3   2   5       81.62       92.16      2.39 o 
   4   2   5       63.79       67.47      2.87 o 
   5   2   5      113.90      121.34      5.22 o 
   6   2   5       11.80       11.02      2.64 o 
   7   2   5       11.38       15.84      4.45 o 
   8   2   5       20.46       25.78      3.96 o 
   9   2   5       21.48       21.66      3.56 o 
 -10   3   5        0.62        0.00      2.42 o 
  -9   3   5       35.28       32.75      3.95 o 
  -8   3   5       67.40       50.79      4.37 o 
  -7   3   5      543.11      561.47      8.61 o 
  -6   3   5        5.36        6.16      1.39 o 
  -5   3   5      223.76      209.86      3.61 o 
  -4   3   5      108.04      108.94      2.34 o 
  -3   3   5       40.97       46.56      1.47 o 
  -2   3   5       50.82       51.69      1.60 o 
  -1   3   5       16.25       14.72      0.98 o 
   0   3   5      214.13      197.92      2.86 o 
   1   3   5      211.64      229.69      3.86 o 
   2   3   5       14.16       15.35      1.27 o 
   3   3   5        9.49        8.51      1.03 o 
   4   3   5       13.72       15.70      1.75 o 
   5   3   5       12.04       11.24      2.01 o 
   6   3   5        5.46        1.52      2.91 o 
   7   3   5       22.91       17.44      5.71 o 
   8   3   5        0.82        0.00      2.38 o 
 -10   4   5       20.66       27.45      3.90 o 
  -9   4   5        1.39        1.26      2.17 o 
  -8   4   5        0.11        0.00      1.48 o 
  -7   4   5       13.33       10.24      1.75 o 
  -6   4   5      428.45      426.67      6.76 o 
  -5   4   5      112.36      114.33      2.92 o 
  -4   4   5      323.23      348.99      4.42 o 
  -3   4   5       48.38       54.25      1.71 o 
  -2   4   5        5.45        5.81      0.83 o 
  -1   4   5      643.53      667.40      5.94 o 
   0   4   5        0.00        1.28      0.63 o 
   1   4   5       19.11       16.74      1.25 o 
   2   4   5       90.88       93.22      3.21 o 
   3   4   5      231.18      236.93      4.21 o 
   4   4   5        7.89        8.96      1.53 o 
   5   4   5       10.43        9.32      1.74 o 
   6   4   5       25.35       25.68      4.58 o 
   7   4   5        3.87        8.35      2.59 o 
   8   4   5        6.10        4.85      2.77 o 
  -9   5   5        8.53       10.25      4.61 o 
  -8   5   5        0.58        0.00      1.74 o 
  -7   5   5       88.78      100.29      3.94 o 
  -6   5   5      254.03      243.99      5.17 o 
  -5   5   5      489.61      462.24      6.13 o 
  -4   5   5      202.81      202.57      3.39 o 
  -3   5   5      441.40      444.23      5.16 o 
  -2   5   5      221.08      230.61      3.53 o 
  -1   5   5      573.02      595.35      6.17 o 
   0   5   5      566.98      610.21      5.97 o 
   1   5   5      168.70      139.53      3.21 o 
   2   5   5       78.73       88.20      2.46 o 
   3   5   5        1.87        3.05      1.28 o 
   4   5   5        0.81        0.57      1.19 o 
   5   5   5      147.03      149.19      4.82 o 
   6   5   5        0.07        1.32      1.85 o 
   7   5   5        0.56        1.50      2.91 o 
   8   5   5        0.46        0.00      2.59 o 
  -9   6   5        2.67        7.16      3.10 o 
  -8   6   5        3.38        4.31      1.80 o 
  -7   6   5      131.41      137.77      5.01 o 
  -6   6   5       12.88       15.55      2.32 o 
  -5   6   5      460.68      464.45      7.75 o 
  -4   6   5       35.04       27.02      1.76 o 
  -3   6   5       10.54       16.85      1.36 o 
  -2   6   5       31.53       29.46      1.68 o 
  -1   6   5      541.46      611.49      6.42 o 
   0   6   5       52.75       52.40      1.79 o 
   1   6   5       15.86       17.03      1.20 o 
   2   6   5        7.82        9.54      1.19 o 
   3   6   5      142.65      150.75      4.23 o 
   4   6   5       51.38       49.43      2.95 o 
   5   6   5        6.61        6.97      1.80 o 
   6   6   5        1.36        1.59      1.69 o 
   7   6   5        6.71        0.41      2.28 o 
   8   6   5        1.31        0.00      2.76 o 
  -9   7   5       12.32       12.97      2.92 o 
  -8   7   5       13.49       15.54      3.77 o 
  -7   7   5        2.97        3.30      1.69 o 
  -6   7   5        5.30        7.47      1.89 o 
  -5   7   5      828.11      817.18     11.21 o 
  -4   7   5       32.65       30.37      1.85 o 
  -3   7   5      161.96      167.72      4.92 o 
  -2   7   5       97.14       99.09      3.07 o 
  -1   7   5        1.65        0.00      0.92 o 
   0   7   5      493.73      546.49      6.84 o 
   1   7   5      241.68      243.56      6.88 o 
   2   7   5        0.95        1.41      1.18 o 
   3   7   5       50.04       50.44      2.94 o 
   4   7   5       14.68       11.43      1.70 o 
   5   7   5        0.17        0.14      1.68 o 
   6   7   5        0.14        0.15      1.66 o 
   7   7   5       17.78       12.00      3.78 o 
  -8   8   5       16.70       11.73      2.43 o 
  -7   8   5        0.18        0.00      1.62 o 
  -6   8   5       11.13       10.72      1.99 o 
  -5   8   5       31.92       26.12      2.78 o 
  -4   8   5       80.89       75.87      2.83 o 
  -3   8   5       18.31       18.73      1.73 o 
  -2   8   5        0.80        1.55      1.13 o 
  -1   8   5       97.59       89.50      3.08 o 
   0   8   5      130.67      136.90      5.52 o 
   1   8   5       14.92       13.77      1.97 o 
   2   8   5       84.60      101.21      4.46 o 
   3   8   5        4.19        4.10      1.82 o 
   4   8   5        6.05        4.50      2.33 o 
   5   8   5        1.45        1.70      2.60 o 
   6   8   5        0.15        0.46      2.49 o 
   7   8   5        0.02        0.00      5.07 o 
  -8   9   5        0.99        1.14      2.13 o 
  -7   9   5       14.82       18.98      2.70 o 
  -6   9   5        0.20        0.00      1.70 o 
  -5   9   5       95.25       94.28      4.16 o 
  -4   9   5       71.75       77.84      3.70 o 
  -3   9   5        0.01        0.85      1.21 o 
  -2   9   5       40.68       34.81      3.39 o 
  -1   9   5       41.78       40.64      2.60 o 
   0   9   5      238.43      247.65      4.95 o 
   1   9   5      120.73      115.36      4.42 o 
   2   9   5      117.69      106.71      6.05 o 
   3   9   5      114.12      127.45      7.02 o 
   4   9   5      112.43      131.66      7.05 o 
   5   9   5        5.24        8.12      3.10 o 
   6   9   5        0.25        0.00      2.64 o 
  -7  10   5       48.87       50.43      4.58 o 
  -6  10   5        7.48        4.98      2.20 o 
  -5  10   5       36.63       29.76      2.98 o 
  -4  10   5        3.57        2.18      1.66 o 
  -3  10   5      192.05      170.37      4.55 o 
  -2  10   5       57.29       55.46      2.84 o 
  -1  10   5        6.11        8.83      1.75 o 
   0  10   5        4.71       10.21      1.81 o 
   1  10   5      102.70      110.72      4.65 o 
   2  10   5       49.23       53.36      5.20 o 
   3  10   5       38.78       37.19      4.24 o 
   4  10   5       12.17        5.53      3.02 o 
   5  10   5       22.46       22.16      4.07 o 
   6  10   5        1.91        0.00      3.14 o 
  -7  11   5       11.03        8.76      3.73 o 
  -6  11   5       13.50       17.49      3.21 o 
  -5  11   5        8.47        6.70      2.23 o 
  -4  11   5        0.10        1.68      1.88 o 
  -3  11   5        1.16        0.66      1.54 o 
  -2  11   5       31.02       25.21      2.40 o 
  -1  11   5        2.27        1.87      1.58 o 
   0  11   5      170.20      159.40      5.23 o 
   1  11   5      175.16      188.46     10.50 o 
   2  11   5        0.00        0.62      2.81 o 
   3  11   5       33.13       41.54      5.13 o 
   4  11   5       23.69       17.27      4.40 o 
   5  11   5        7.83        3.49      3.40 o 
  -6  12   5        1.25        3.26      3.19 o 
  -5  12   5        2.66        4.22      2.24 o 
  -4  12   5        0.10        1.24      2.01 o 
  -3  12   5        1.09        0.17      1.82 o 
  -2  12   5        3.46        0.27      1.64 o 
  -1  12   5      146.10      140.21      4.77 o 
   0  12   5       35.39       35.51      3.15 o 
   1  12   5       15.17       10.67      4.13 o 
   2  12   5       16.99        9.63      3.69 o 
   3  12   5       62.02       58.49      7.46 o 
   4  12   5        2.56        4.10      3.69 o 
  -4  13   5       10.82        7.67      2.68 o 
  -3  13   5        5.55        3.02      2.06 o 
  -2  13   5        2.01        0.00      1.82 o 
  -1  13   5        3.26        2.36      1.94 o 
   0  13   5       10.97       11.73      3.49 o 
   1  13   5        0.08        0.64      3.38 o 
   2  13   5        2.84        1.94      3.63 o 
   3  13   5        2.53        7.69      4.72 o 
  -2  14   5        0.27        0.00      2.11 o 
  -1  14   5        3.92        5.54      2.43 o 
   0  14   5       17.29       20.24      4.18 o 
 -10   0   6        7.77        3.41      4.16 o 
  -8   0   6      348.97      297.41     30.32 o 
  -6   0   6        5.72        3.09      1.57 o 
  -4   0   6      279.86      288.62      6.31 o 
  -2   0   6       95.93       88.61      6.66 o 
   0   0   6      736.48      712.05      8.22 o 
   2   0   6    20092.54    19083.73    224.00 o 
   4   0   6        5.33        6.03      2.21 o 
   6   0   6       14.88       18.87      4.48 o 
   8   0   6        7.60        2.22      4.25 o 
 -10   1   6       12.09       11.60      3.15 o 
  -9   1   6        0.16        0.00      1.96 o 
  -8   1   6      153.61      125.53      7.17 o 
  -7   1   6      220.56      214.79      5.40 o 
  -6   1   6      116.62      115.01      3.61 o 
  -5   1   6       17.44       23.10      1.64 o 
  -4   1   6      845.53      830.09     11.08 o 
  -3   1   6       29.70       28.18      1.61 o 
  -2   1   6        0.91        0.00      0.60 o 
  -1   1   6       16.25       19.73      1.14 o 
   0   1   6       69.48       63.01      1.47 o 
   1   1   6      790.91      807.19      7.88 o 
   2   1   6        1.61        0.15      1.59 o 
   3   1   6       10.59        8.14      1.28 o 
   4   1   6       32.02       31.18      2.51 o 
   5   1   6        0.11        1.14      1.85 o 
   6   1   6        0.23        2.55      2.23 o 
   7   1   6        0.62        0.32      2.06 o 
   8   1   6        1.06        3.68      3.02 o 
 -10   2   6       12.60       14.97      3.45 o 
  -9   2   6        4.70        4.08      3.02 o 
  -8   2   6      349.98      325.19      9.68 o 
  -7   2   6       81.72       82.92      3.83 o 
  -6   2   6      466.64      458.18      8.78 o 
  -5   2   6        6.82        7.38      1.16 o 
  -4   2   6      960.37      936.74     10.33 o 
  -3   2   6     1182.14     1210.19     12.67 o 
  -2   2   6      131.31      141.42      2.38 o 
  -1   2   6        0.38        0.00      0.54 o 
   0   2   6     1035.82      989.38      8.64 o 
   1   2   6      234.19      227.02      3.60 o 
   2   2   6     2429.40     2359.82     24.39 o 
   3   2   6       18.77       21.45      1.49 o 
   4   2   6        2.00        0.00      1.28 o 
   5   2   6       20.49       23.42      3.08 o 
   6   2   6        0.01        0.00      1.97 o 
   7   2   6       18.19       11.96      3.86 o 
   8   2   6        0.02        0.00      2.76 o 
 -10   3   6        8.31        8.61      3.03 o 
  -9   3   6        0.02        0.13      2.26 o 
  -8   3   6       45.34       53.07      3.89 o 
  -7   3   6        9.58        9.33      2.05 o 
  -6   3   6       80.35       75.47      2.70 o 
  -5   3   6       63.97       69.17      4.18 o 
  -4   3   6      595.14      598.34      6.20 o 
  -3   3   6        7.91        7.21      0.83 o 
  -2   3   6      176.38      181.84      3.10 o 
  -1   3   6      267.40      262.94      3.58 o 
   0   3   6      118.22      112.03      3.40 o 
   1   3   6      540.65      530.01      6.59 o 
   2   3   6       86.74       93.71      2.55 o 
   3   3   6       19.53       23.16      1.68 o 
   4   3   6      227.77      219.02      8.00 o 
   5   3   6        0.09        0.00      1.60 o 
   6   3   6       27.42       31.05      5.83 o 
   7   3   6        2.47        3.46      2.66 o 
   8   3   6        0.56        1.55      2.56 o 
 -10   4   6        0.34        0.00      2.41 o 
  -9   4   6        9.42       10.70      2.65 o 
  -8   4   6        9.81        9.91      1.90 o 
  -7   4   6       13.96       12.88      1.87 o 
  -6   4   6       93.42       87.84      3.90 o 
  -5   4   6      325.05      340.19      5.00 o 
  -4   4   6      147.86      139.46      3.02 o 
  -3   4   6      211.74      212.41      3.14 o 
  -2   4   6      225.67      222.84      3.62 o 
  -1   4   6     1087.18     1111.16      9.17 o 
   0   4   6      117.02      124.21      2.47 o 
   1   4   6      385.32      404.04      6.95 o 
   2   4   6       41.39       41.19      1.94 o 
   3   4   6       26.20       29.50      2.18 o 
   4   4   6       69.82       78.97      3.42 o 
   5   4   6       73.02       78.56      6.83 o 
   6   4   6        0.34        2.27      2.47 o 
   7   4   6       18.84       12.48      3.21 o 
   8   4   6        3.81        5.33      2.87 o 
  -9   5   6        8.61       16.93      3.48 o 
  -8   5   6        0.05        0.00      1.59 o 
  -7   5   6       49.19       59.68      3.70 o 
  -6   5   6     2278.12     2276.61     21.24 o 
  -5   5   6      276.81      272.12      4.57 o 
  -4   5   6       32.72       34.68      1.77 o 
  -3   5   6       13.10       10.92      1.09 o 
  -2   5   6      140.85      124.61      2.62 o 
  -1   5   6        2.23        2.05      0.83 o 
   0   5   6       35.10       37.78      1.65 o 
   1   5   6        5.03        6.54      1.06 o 
   2   5   6        9.39       10.05      1.25 o 
   3   5   6        0.41        0.00      1.13 o 
   4   5   6       10.94       15.63      2.01 o 
   5   5   6        3.31        0.00      1.90 o 
   6   5   6        1.52        2.76      2.42 o 
   7   5   6        3.95        3.09      2.58 o 
   8   5   6       17.87       22.14      3.92 o 
  -9   6   6        0.00        2.99      2.38 o 
  -8   6   6        2.42        1.90      1.84 o 
  -7   6   6        2.34        4.05      1.73 o 
  -6   6   6       13.81       15.54      2.44 o 
  -5   6   6      360.15      369.89      5.95 o 
  -4   6   6       55.61       57.40      2.92 o 
  -3   6   6       31.17       35.31      1.82 o 
  -2   6   6        2.48        5.44      1.12 o 
  -1   6   6      242.35      264.54      4.01 o 
   0   6   6      419.43      459.88      5.34 o 
   1   6   6        2.37        1.39      0.93 o 
   2   6   6        3.97        3.34      1.08 o 
   3   6   6        0.32        2.92      1.38 o 
   4   6   6       38.48       37.16      2.80 o 
   5   6   6       11.17       14.81      2.24 o 
   6   6   6        1.11        1.63      2.09 o 
   7   6   6        0.92        0.00      2.61 o 
  -9   7   6        8.46       15.79      2.77 o 
  -8   7   6        7.72        3.78      1.98 o 
  -7   7   6        0.37        0.69      1.76 o 
  -6   7   6      212.07      202.20      6.63 o 
  -5   7   6       65.32       63.19      3.42 o 
  -4   7   6        4.46        5.57      1.36 o 
  -3   7   6        1.18        0.96      0.98 o 
  -2   7   6        4.30        2.48      1.30 o 
  -1   7   6       40.48       44.88      2.71 o 
   0   7   6      326.44      330.98      4.98 o 
   1   7   6       54.15       51.63      3.46 o 
   2   7   6       38.59       34.65      2.93 o 
   3   7   6       65.79       75.72      3.52 o 
   4   7   6       20.64       22.26      3.06 o 
   5   7   6        4.84        6.95      1.96 o 
   6   7   6        2.11        5.31      2.21 o 
   7   7   6        8.53        9.78      3.09 o 
  -8   8   6       15.85       22.04      3.24 o 
  -7   8   6       37.43       36.21      3.28 o 
  -6   8   6       34.82       33.92      4.34 o 
  -5   8   6      652.86      642.90      9.40 o 
  -4   8   6      308.64      326.84      5.52 o 
  -3   8   6        0.53        0.00      1.03 o 
  -2   8   6        3.79        3.78      1.31 o 
  -1   8   6        2.81        4.98      1.65 o 
   0   8   6       33.34       34.99      2.40 o 
   1   8   6        0.03        0.00      1.14 o 
   2   8   6        1.21        2.29      1.86 o 
   3   8   6        0.86        0.00      1.78 o 
   4   8   6       36.98       47.19      6.07 o 
   5   8   6        0.62        0.00      2.43 o 
   6   8   6        0.01        0.00      3.20 o 
   7   8   6        0.04        2.94      6.05 o 
  -8   9   6        8.99       12.43      2.46 o 
  -7   9   6        3.10        0.49      1.92 o 
  -6   9   6        7.27        8.88      2.08 o 
  -5   9   6       66.61       59.42      3.42 o 
  -4   9   6       41.60       41.66      3.41 o 
  -3   9   6       33.32       36.98      2.35 o 
  -2   9   6       87.73       93.52      3.48 o 
  -1   9   6       82.79       83.80      3.26 o 
   0   9   6       88.80       93.30      4.10 o 
   1   9   6      181.43      199.03      6.41 o 
   2   9   6       16.82       20.91      3.29 o 
   3   9   6        0.29        3.72      2.54 o 
   4   9   6       24.31       25.27      4.52 o 
   5   9   6        0.28        0.00      2.62 o 
   6   9   6        0.64        0.00      3.13 o 
  -7  10   6        2.55        0.46      2.28 o 
  -6  10   6       20.67       23.28      2.95 o 
  -5  10   6        7.79        1.19      1.91 o 
  -4  10   6        2.16        1.44      1.81 o 
  -3  10   6       12.34       11.41      1.84 o 
  -2  10   6        3.10        2.99      1.53 o 
  -1  10   6       26.79       28.00      2.71 o 
   0  10   6      221.22      253.52      6.67 o 
   1  10   6       16.79       23.73      4.47 o 
   2  10   6      101.28      114.63      7.19 o 
   3  10   6       25.37       19.64      3.64 o 
   4  10   6       18.70       14.28      5.11 o 
   5  10   6        7.44        0.00      2.96 o 
  -6  11   6       15.55        9.81      2.94 o 
  -5  11   6        0.07        2.14      2.15 o 
  -4  11   6        4.66        1.60      1.96 o 
  -3  11   6       49.63       42.29      2.87 o 
  -2  11   6       19.82       22.80      2.53 o 
  -1  11   6       17.77       17.39      2.38 o 
   0  11   6        0.75        0.00      1.78 o 
   1  11   6       52.43       56.57      5.62 o 
   2  11   6        0.04        2.25      3.01 o 
   3  11   6       27.29       31.07      4.77 o 
   4  11   6        0.09        1.24      3.55 o 
   5  11   6        0.98        0.00      3.18 o 
  -5  12   6        9.89        9.16      2.60 o 
  -4  12   6       15.38       11.57      2.71 o 
  -3  12   6       21.40       22.75      2.55 o 
  -2  12   6        6.17        7.27      1.93 o 
  -1  12   6        9.16        9.10      2.36 o 
   0  12   6        0.31        0.00      2.04 o 
   1  12   6        1.13        2.27      3.27 o 
   2  12   6        2.80        1.72      3.12 o 
   3  12   6        2.16        9.00      3.94 o 
   4  12   6        0.18        0.00      3.72 o 
  -4  13   6        1.64        1.57      2.65 o 
  -3  13   6        2.11        1.47      2.24 o 
  -2  13   6       13.27       10.77      2.49 o 
  -1  13   6        6.92        8.15      2.44 o 
   0  13   6       50.98       52.56      5.95 o 
   1  13   6        4.54        0.97      3.50 o 
   2  13   6        5.72       11.21      4.76 o 
  -9   0   7        1.05        5.95      6.21 o 
  -7   0   7        0.26        1.01      1.69 o 
  -5   0   7        1.18        0.12      1.29 o 
  -3   0   7        4.10        2.99      1.52 o 
  -1   0   7      125.79      124.58      3.07 o 
   1   0   7     1104.76     1075.19     15.33 o 
   3   0   7      423.72      407.01      8.68 o 
   5   0   7        2.78        4.25      3.17 o 
   7   0   7       61.93       57.08      7.71 o 
 -10   1   7       12.25        9.95      3.16 o 
  -9   1   7        0.03        1.49      2.29 o 
  -8   1   7       29.56       36.50      3.81 o 
  -7   1   7      166.96      165.43      4.52 o 
  -6   1   7      386.39      383.98      6.01 o 
  -5   1   7       96.69      105.38      3.15 o 
  -4   1   7       79.65       78.30      2.66 o 
  -3   1   7     2235.90     2344.17     19.66 o 
  -2   1   7       32.99       36.20      1.45 o 
  -1   1   7        2.19        0.99      0.65 o 
   0   1   7      243.25      228.54      2.92 o 
   1   1   7      197.54      206.69      3.57 o 
   2   1   7       98.63       97.40      3.25 o 
   3   1   7       12.24        9.29      1.95 o 
   4   1   7      104.82      109.41      4.91 o 
   5   1   7        4.51        0.00      3.10 o 
   6   1   7        0.01        0.71      2.25 o 
   7   1   7       17.61       22.02      3.78 o 
   8   1   7        0.54        2.56      3.02 o 
 -10   2   7        0.05        1.18      2.68 o 
  -9   2   7        4.58        0.00      2.15 o 
  -8   2   7       17.55       23.53      2.79 o 
  -7   2   7       61.41       55.87      3.36 o 
  -6   2   7       19.27       21.65      1.85 o 
  -5   2   7      142.74      138.16      3.65 o 
  -4   2   7       41.41       41.88      2.07 o 
  -3   2   7      156.67      167.50      3.54 o 
  -2   2   7       20.13       20.58      1.21 o 
  -1   2   7      725.78      719.75      6.64 o 
   0   2   7       19.98       19.51      1.14 o 
   1   2   7       31.46       35.27      1.82 o 
   2   2   7      746.80      725.81      7.89 o 
   3   2   7      120.25      132.21      4.39 o 
   4   2   7        6.44        6.67      1.84 o 
   5   2   7       43.71       45.19      4.19 o 
   6   2   7        2.05        0.00      2.14 o 
   7   2   7       10.05        4.90      2.93 o 
   8   2   7        1.75        3.23      3.17 o 
 -10   3   7        0.72        3.21      2.65 o 
  -9   3   7        2.03        3.76      2.24 o 
  -8   3   7        0.61        0.00      1.51 o 
  -7   3   7       17.77       14.31      2.00 o 
  -6   3   7      918.14      901.63     11.01 o 
  -5   3   7      116.91      135.18      4.14 o 
  -4   3   7       32.74       29.31      1.81 o 
  -3   3   7       68.01       73.01      2.25 o 
  -2   3   7      197.58      188.55      3.18 o 
  -1   3   7       36.57       42.06      1.63 o 
   0   3   7       75.90       63.83      1.92 o 
   1   3   7     1038.96     1040.10     11.94 o 
   2   3   7       76.33       73.95      2.52 o 
   3   3   7      103.37      108.05      3.97 o 
   4   3   7       60.91       62.54      3.90 o 
   5   3   7        5.47        1.97      1.92 o 
   6   3   7        0.24        0.00      1.95 o 
   7   3   7        7.58        7.94      3.26 o 
   8   3   7        0.31        3.44      3.35 o 
 -10   4   7        9.77        7.42      3.24 o 
  -9   4   7        8.24        9.55      2.72 o 
  -8   4   7        0.95        0.00      1.58 o 
  -7   4   7      203.89      213.49      6.36 o 
  -6   4   7      248.60      259.49      5.06 o 
  -5   4   7      215.20      206.50      4.03 o 
  -4   4   7       86.95       97.49      2.89 o 
  -3   4   7        4.60        6.36      1.04 o 
  -2   4   7      217.92      217.41      3.55 o 
  -1   4   7       66.34       68.70      2.06 o 
   0   4   7       18.41       18.55      1.24 o 
   1   4   7      433.47      417.84      6.08 o 
   2   4   7       66.81       75.32      2.60 o 
   3   4   7       24.47       25.95      2.22 o 
   4   4   7       28.42       30.43      2.83 o 
   5   4   7        2.36        3.53      1.87 o 
   6   4   7        3.51        8.09      2.60 o 
   7   4   7        2.08        4.89      2.92 o 
  -9   5   7        0.38        2.50      2.34 o 
  -8   5   7        0.00        0.00      1.66 o 
  -7   5   7       38.90       36.63      3.02 o 
  -6   5   7      265.72      273.55      5.72 o 
  -5   5   7      280.94      270.86      4.69 o 
  -4   5   7      136.24      127.37      3.27 o 
  -3   5   7        2.85        2.19      0.92 o 
  -2   5   7       10.86       10.18      1.16 o 
  -1   5   7      678.18      697.76      7.30 o 
   0   5   7      139.12      147.65      3.36 o 
   1   5   7        5.40        3.18      1.00 o 
   2   5   7        0.06        1.21      1.06 o 
   3   5   7       14.90       14.53      1.91 o 
   4   5   7       18.87       24.46      3.39 o 
   5   5   7       22.00       17.73      2.75 o 
   6   5   7        9.02       13.83      3.18 o 
   7   5   7        2.27        1.85      3.00 o 
  -9   6   7       18.97       22.40      3.36 o 
  -8   6   7       19.64       18.92      2.69 o 
  -7   6   7       21.48       19.64      2.53 o 
  -6   6   7       51.28       37.95      2.93 o 
  -5   6   7      129.48      130.93      4.69 o 
  -4   6   7      394.96      386.27      5.74 o 
  -3   6   7       34.93       32.98      1.98 o 
  -2   6   7        1.57        2.44      1.02 o 
  -1   6   7      131.81      144.38      3.37 o 
   0   6   7        3.00        3.18      1.10 o 
   1   6   7        5.14        5.10      1.14 o 
   2   6   7        1.93        1.94      1.17 o 
   3   6   7       28.59       33.38      2.62 o 
   4   6   7        4.81        6.59      1.83 o 
   5   6   7       39.59       38.00      3.40 o 
   6   6   7        0.37        0.96      2.54 o 
   7   6   7        0.33        0.72      2.85 o 
  -9   7   7      101.40      154.23      6.04 o 
  -8   7   7       10.01        7.69      2.32 o 
  -7   7   7        6.48        7.34      2.06 o 
  -6   7   7       70.89       74.37      3.99 o 
  -5   7   7       10.92       10.74      1.82 o 
  -4   7   7      305.78      299.25      5.19 o 
  -3   7   7       41.05       39.01      2.22 o 
  -2   7   7        0.34        0.00      1.13 o 
  -1   7   7       84.53       96.57      4.23 o 
   0   7   7        1.26        0.00      1.18 o 
   1   7   7        0.01        0.00      1.14 o 
   2   7   7       67.68       90.22      4.96 o 
   3   7   7       74.11       74.39      4.87 o 
   4   7   7       77.58       80.29      4.55 o 
   5   7   7       15.02       12.38      2.61 o 
   6   7   7        2.07        1.67      2.51 o 
   7   7   7        4.01        3.61      3.48 o 
  -8   8   7       24.98       25.41      3.02 o 
  -7   8   7       19.98       25.55      2.86 o 
  -6   8   7       34.44       34.10      3.90 o 
  -5   8   7       45.95       44.78      3.23 o 
  -4   8   7       28.58       30.80      2.25 o 
  -3   8   7       20.59       18.90      1.94 o 
  -2   8   7       57.17       62.28      2.91 o 
  -1   8   7        4.56        5.38      1.40 o 
   0   8   7       35.41       40.61      3.00 o 
   1   8   7       16.03       16.48      2.46 o 
   2   8   7        6.32        5.37      2.11 o 
   3   8   7       11.09       12.97      2.54 o 
   4   8   7       25.71       29.45      3.25 o 
   5   8   7        7.49        8.86      3.08 o 
   6   8   7        0.10        0.00      3.52 o 
  -8   9   7        0.60        0.00      2.10 o 
  -7   9   7       11.97       11.46      2.39 o 
  -6   9   7       26.00       27.08      2.98 o 
  -5   9   7        2.43        1.36      1.84 o 
  -4   9   7       67.71       61.86      3.04 o 
  -3   9   7       11.00       11.36      1.86 o 
  -2   9   7      136.85      148.45      4.29 o 
  -1   9   7        1.44        0.29      1.49 o 
   0   9   7       56.97       62.22      3.29 o 
   1   9   7       89.17      101.12      4.52 o 
   2   9   7        5.51        3.25      2.52 o 
   3   9   7        2.00        3.95      2.73 o 
   4   9   7       61.77       61.14      8.03 o 
   5   9   7        0.32        0.00      2.92 o 
  -7  10   7       19.85       19.83      3.63 o 
  -6  10   7        6.81        2.96      2.20 o 
  -5  10   7       13.00       11.74      2.71 o 
  -4  10   7       19.50       16.98      2.60 o 
  -3  10   7       44.88       42.07      3.00 o 
  -2  10   7        4.64        4.16      1.74 o 
  -1  10   7       53.77       56.78      4.60 o 
   0  10   7       79.83       83.17      4.33 o 
   1  10   7       49.78       53.86      6.22 o 
   2  10   7       35.31       32.45      6.51 o 
   3  10   7       71.22       81.86      6.07 o 
   4  10   7        0.42        5.75      3.15 o 
   5  10   7        0.99        2.61      3.43 o 
  -6  11   7       38.66       47.49      4.44 o 
  -5  11   7        3.26        5.43      2.48 o 
  -4  11   7        1.67        1.92      2.02 o 
  -3  11   7       15.13       13.00      2.55 o 
  -2  11   7        7.11        4.60      1.83 o 
  -1  11   7       81.01       79.57      4.27 o 
   0  11   7       35.38       32.80      3.23 o 
   1  11   7       40.78       38.59      4.92 o 
   2  11   7       33.29       28.06      4.44 o 
   3  11   7       26.48       36.42      4.93 o 
   4  11   7       16.88       13.60      3.86 o 
  -5  12   7        0.43        1.38      2.90 o 
  -4  12   7       10.66        5.00      2.45 o 
  -3  12   7       19.43       16.83      2.46 o 
  -2  12   7        0.01        0.00      1.91 o 
  -1  12   7       17.52       21.07      2.84 o 
   0  12   7       17.68        7.77      3.51 o 
   1  12   7       50.58       45.51      8.97 o 
   2  12   7        9.64       13.15      4.05 o 
   3  12   7        4.98        7.34      4.50 o 
  -3  13   7        1.88        4.20      2.85 o 
  -2  13   7        5.38        3.03      2.33 o 
  -1  13   7       27.07       20.20      3.87 o 
   0  13   7        4.35        3.68      4.45 o 
   1  13   7        2.95        0.00      3.73 o 
 -10   0   8        0.00        1.97      3.92 o 
  -8   0   8       50.85       51.80      6.36 o 
  -6   0   8      171.56      176.82      6.17 o 
  -4   0   8       85.34       78.90      4.00 o 
  -2   0   8      802.16      800.99      9.91 o 
   0   0   8        6.62        3.09      1.13 o 
   2   0   8       30.67       33.83      3.40 o 
   4   0   8       25.83       20.16      4.57 o 
   6   0   8        7.36        2.60      3.17 o 
 -10   1   8        8.56        6.13      3.79 o 
  -9   1   8        0.72        0.80      2.32 o 
  -8   1   8        6.56        4.37      1.95 o 
  -7   1   8       15.67        9.28      1.54 o 
  -6   1   8      123.17      128.96      3.82 o 
  -5   1   8      280.56      251.45      4.76 o 
  -4   1   8      135.93      134.32      3.39 o 
  -3   1   8        5.44        4.66      1.04 o 
  -2   1   8      669.30      689.21      6.92 o 
  -1   1   8       73.92       65.15      1.85 o 
   0   1   8      128.42      130.08      2.34 o 
   1   1   8      111.91       97.47      3.11 o 
   2   1   8      132.96      119.17      4.52 o 
   3   1   8        4.07        3.54      1.27 o 
   4   1   8        0.01        0.00      1.76 o 
   5   1   8        3.11        1.48      2.18 o 
   6   1   8        4.90        0.34      2.34 o 
   7   1   8        0.11        0.00      3.09 o 
 -10   2   8       15.68       16.99      3.68 o 
  -9   2   8       21.47       21.39      3.61 o 
  -8   2   8       16.19       11.28      2.25 o 
  -7   2   8      149.00      146.73      4.63 o 
  -6   2   8      249.21      245.99      4.95 o 
  -5   2   8       41.93       37.19      2.11 o 
  -4   2   8       64.68       60.79      2.47 o 
  -3   2   8      112.07      112.32      2.95 o 
  -2   2   8        7.40        9.04      1.21 o 
  -1   2   8       10.52       11.84      1.07 o 
   0   2   8       46.99       45.70      2.14 o 
   1   2   8       26.87       24.65      2.21 o 
   2   2   8       55.28       60.16      2.70 o 
   3   2   8        2.89        1.24      1.31 o 
   4   2   8        4.96        4.51      2.02 o 
   5   2   8        2.45        1.22      2.09 o 
   6   2   8        3.18        2.25      2.51 o 
   7   2   8        1.70        7.00      3.16 o 
 -10   3   8        0.08        0.11      2.62 o 
  -9   3   8       13.60       10.91      2.97 o 
  -8   3   8       66.14       74.39      4.00 o 
  -7   3   8       48.05       39.38      3.92 o 
  -6   3   8        5.06        4.19      1.30 o 
  -5   3   8       48.16       44.45      2.31 o 
  -4   3   8       15.11       16.94      1.57 o 
  -3   3   8      129.52      148.51      3.33 o 
  -2   3   8       32.06       33.19      1.61 o 
  -1   3   8       32.64       37.56      2.12 o 
   0   3   8       89.68       92.92      3.85 o 
   1   3   8        4.82        4.08      1.58 o 
   2   3   8       15.37       15.85      1.69 o 
   3   3   8       13.56       13.87      2.14 o 
   4   3   8        2.87        1.48      1.66 o 
   5   3   8        5.48        5.52      2.48 o 
   6   3   8        4.86        1.51      2.66 o 
   7   3   8        4.33        2.62      2.84 o 
  -9   4   8        0.15        0.00      2.13 o 
  -8   4   8        9.90        6.74      1.95 o 
  -7   4   8        4.31        0.22      1.49 o 
  -6   4   8      349.13      374.75      6.21 o 
  -5   4   8      119.23      103.20      3.36 o 
  -4   4   8      185.93      186.65      5.39 o 
  -3   4   8      239.14      250.03      4.32 o 
  -2   4   8       99.52      111.09      2.99 o 
  -1   4   8       72.72       78.60      2.29 o 
   0   4   8      113.84      124.26      3.23 o 
   1   4   8       70.48       65.48      3.80 o 
   2   4   8        0.10        0.39      1.05 o 
   3   4   8        0.15        1.65      1.59 o 
   4   4   8        0.78        0.00      1.60 o 
   5   4   8        0.10        0.00      1.79 o 
   6   4   8       14.51        8.88      2.99 o 
   7   4   8        0.87        0.00      2.95 o 
  -9   5   8       30.40       34.73      3.90 o 
  -8   5   8       12.36       14.34      2.53 o 
  -7   5   8        5.54        4.70      1.93 o 
  -6   5   8       19.52       15.28      2.13 o 
  -5   5   8      136.07      145.68      3.97 o 
  -4   5   8      339.09      340.36      5.50 o 
  -3   5   8       21.10       19.09      1.84 o 
  -2   5   8      129.64      138.20      5.03 o 
  -1   5   8        0.00        0.11      0.91 o 
   0   5   8      263.08      282.59      8.17 o 
   1   5   8        0.92        1.73      1.06 o 
   2   5   8        4.69        6.01      1.42 o 
   3   5   8       19.04       17.20      2.46 o 
   4   5   8       73.32       80.77      4.42 o 
   5   5   8        8.09       13.10      2.60 o 
   6   5   8        3.48        1.68      2.66 o 
   7   5   8        3.77        1.90      3.14 o 
  -9   6   8       18.15       14.42      3.49 o 
  -8   6   8        4.34        6.48      2.40 o 
  -7   6   8        8.37        7.42      2.10 o 
  -6   6   8        0.00        0.89      1.63 o 
  -5   6   8      143.99      153.99      4.40 o 
  -4   6   8      741.92      742.08      9.27 o 
  -3   6   8        0.58        0.00      1.03 o 
  -2   6   8        1.07        0.52      1.09 o 
  -1   6   8       96.76      105.24      3.65 o 
   0   6   8       30.15       25.14      2.11 o 
   1   6   8      119.03      136.18      3.86 o 
   2   6   8        1.29        1.19      1.87 o 
   3   6   8        0.67        0.05      1.56 o 
   4   6   8       13.15       11.53      2.40 o 
   5   6   8        0.55        0.13      2.06 o 
   6   6   8        4.72        6.88      3.00 o 
  -8   7   8        2.57        4.48      2.31 o 
  -7   7   8        7.69        5.21      2.08 o 
  -6   7   8       61.87       67.22      3.93 o 
  -5   7   8        7.17        6.46      1.87 o 
  -4   7   8       29.47       32.69      2.64 o 
  -3   7   8       58.85       61.34      3.20 o 
  -2   7   8       42.86       41.20      2.43 o 
  -1   7   8       26.49       29.96      2.53 o 
   0   7   8       50.45       49.68      2.85 o 
   1   7   8        0.13        0.00      1.21 o 
   2   7   8        8.42        7.94      2.20 o 
   3   7   8       29.41       29.92      4.14 o 
   4   7   8        8.24        6.21      2.68 o 
   5   7   8        2.36        1.77      2.54 o 
   6   7   8        1.01        0.00      4.40 o 
  -8   8   8        5.69        6.78      2.55 o 
  -7   8   8       26.11       28.48      3.94 o 
  -6   8   8        7.22        7.15      2.12 o 
  -5   8   8        4.04        0.67      1.53 o 
  -4   8   8       26.77       26.82      2.32 o 
  -3   8   8       43.29       43.70      2.74 o 
  -2   8   8       51.01       48.43      2.75 o 
  -1   8   8        0.73        1.45      1.53 o 
   0   8   8        1.43        3.74      1.58 o 
   1   8   8       93.26      104.98      4.37 o 
   2   8   8       73.90       69.91      4.35 o 
   3   8   8       55.17       57.58      4.18 o 
   4   8   8        1.74        1.97      2.28 o 
   5   8   8       18.74       22.13      3.90 o 
   6   8   8        0.56        1.61      3.96 o 
  -7   9   8        0.74        2.54      2.18 o 
  -6   9   8       44.31       42.03      3.59 o 
  -5   9   8        0.33        0.00      1.73 o 
  -4   9   8       52.41       49.68      3.29 o 
  -3   9   8        0.49        0.00      1.43 o 
  -2   9   8       45.08       52.10      3.25 o 
  -1   9   8        9.23        6.92      1.88 o 
   0   9   8       19.14       18.03      2.35 o 
   1   9   8       12.71       10.10      2.44 o 
   2   9   8        7.59        6.21      2.94 o 
   3   9   8       29.51       24.66      3.91 o 
   4   9   8        7.33        3.54      3.11 o 
   5   9   8        2.65        7.38      4.09 o 
  -7  10   8        5.21        4.14      2.72 o 
  -6  10   8        7.10        7.80      2.42 o 
  -5  10   8       19.02       18.55      3.25 o 
  -4  10   8      102.33      105.32      4.93 o 
  -3  10   8        3.98        5.00      1.92 o 
  -2  10   8        1.84        1.46      1.92 o 
  -1  10   8       28.09       26.49      3.20 o 
   0  10   8       25.98       29.43      2.94 o 
   1  10   8       83.86       87.87      6.60 o 
   2  10   8       67.35       80.85      5.90 o 
   3  10   8        9.60        6.59      3.28 o 
   4  10   8       21.89       19.56      4.14 o 
  -6  11   8        0.72        2.30      3.13 o 
  -5  11   8        3.87        0.12      2.42 o 
  -4  11   8        6.03        7.08      2.74 o 
  -3  11   8        0.64        0.80      2.11 o 
  -2  11   8       42.05       33.20      3.39 o 
  -1  11   8       12.50        9.97      2.56 o 
   0  11   8       58.59       52.67      4.31 o 
   1  11   8        2.84        0.85      3.09 o 
   2  11   8       16.59       21.06      4.42 o 
   3  11   8        4.96        0.27      3.26 o 
  -4  12   8        0.74        0.47      2.44 o 
  -3  12   8        0.98        1.68      2.28 o 
  -2  12   8        0.06        0.17      2.29 o 
  -1  12   8        0.69        0.15      2.16 o 
   0  12   8        3.01        7.50      3.88 o 
   1  12   8       26.37       20.92      4.45 o 
   2  12   8       13.38       13.55      5.08 o 
  -2  13   8        0.17        2.08      2.50 o 
  -1  13   8        7.10        5.86      2.82 o 
  -9   0   9       28.19       27.03      5.46 o 
  -7   0   9      292.32      245.71      7.48 o 
  -5   0   9      392.68      415.21     13.29 o 
  -3   0   9     1133.24     1130.20     18.90 o 
  -1   0   9       22.51       20.70      2.29 o 
   1   0   9       25.22       18.13      2.54 o 
   3   0   9        0.23        0.00      1.81 o 
   5   0   9       17.49       18.18      4.72 o 
   7   0   9        0.12        0.00      4.27 o 
 -10   1   9        7.84        5.94      3.16 o 
  -9   1   9        0.93        5.48      2.65 o 
  -8   1   9       15.55       14.78      2.61 o 
  -7   1   9      420.01      375.37      7.22 o 
  -6   1   9       14.26       13.64      1.76 o 
  -5   1   9       46.60       49.30      2.59 o 
  -4   1   9       28.75       26.59      1.93 o 
  -3   1   9      367.44      373.02      5.43 o 
  -2   1   9      210.64      197.86      4.35 o 
  -1   1   9        0.41        0.01      0.75 o 
   0   1   9        0.00        0.00      0.89 o 
   1   1   9       93.51       93.54      3.29 o 
   2   1   9       10.74       16.14      2.55 o 
   3   1   9     1473.09     1433.90     15.05 o 
   4   1   9        0.37        0.00      2.13 o 
   5   1   9        2.61        2.51      2.29 o 
   6   1   9        1.16        4.12      2.70 o 
   7   1   9        0.16        3.62      3.27 o 
  -9   2   9        0.80        0.00      2.19 o 
  -8   2   9        0.22        1.24      1.81 o 
  -7   2   9      115.56      110.75      3.99 o 
  -6   2   9      216.14      216.08      6.64 o 
  -5   2   9        7.80        6.91      1.35 o 
  -4   2   9        9.25        8.74      1.38 o 
  -3   2   9       23.34       24.32      1.73 o 
  -2   2   9        8.94       10.52      1.22 o 
  -1   2   9       85.62       97.86      2.49 o 
   0   2   9       11.64       11.72      1.45 o 
   1   2   9        0.86        0.00      1.06 o 
   2   2   9      276.29      260.87      5.55 o 
   3   2   9        8.89        4.52      2.40 o 
   4   2   9        0.02        0.36      1.69 o 
   5   2   9        9.08        7.34      2.69 o 
   6   2   9        0.03        0.00      2.37 o 
   7   2   9        3.00        3.32      3.33 o 
  -9   3   9        3.31        4.66      2.56 o 
  -8   3   9        8.16        8.37      2.06 o 
  -7   3   9      109.11       86.76      4.17 o 
  -6   3   9       40.13       34.08      3.12 o 
  -5   3   9      203.74      207.26      4.43 o 
  -4   3   9       68.56       69.28      2.82 o 
  -3   3   9       66.02       67.84      2.67 o 
  -2   3   9      153.00      168.55      3.37 o 
  -1   3   9       58.50       57.77      2.34 o 
   0   3   9       84.55       87.08      3.41 o 
   1   3   9      173.39      177.32      4.28 o 
   2   3   9        5.02        7.88      1.53 o 
   3   3   9       81.57       67.67      3.93 o 
   4   3   9        0.04        1.85      1.79 o 
   5   3   9        4.64        6.61      2.86 o 
   6   3   9        9.93        9.82      3.24 o 
   7   3   9        0.04        5.51      4.71 o 
  -9   4   9       17.16       26.60      4.16 o 
  -8   4   9        2.42        0.65      1.85 o 
  -7   4   9        0.72        0.00      1.66 o 
  -6   4   9      216.46      226.81      4.88 o 
  -5   4   9      711.11      717.07     10.02 o 
  -4   4   9      265.81      286.25      5.10 o 
  -3   4   9      172.19      168.30      4.06 o 
  -2   4   9        0.74        0.01      0.98 o 
  -1   4   9        0.46        0.08      1.04 o 
   0   4   9       36.01       31.41      2.05 o 
   1   4   9        0.12        0.86      1.15 o 
   2   4   9       27.54       28.18      3.03 o 
   3   4   9       18.55       19.89      2.63 o 
   4   4   9        5.87        6.00      2.05 o 
   5   4   9       14.85        9.72      3.50 o 
   6   4   9        0.05        2.83      2.89 o 
  -9   5   9        0.18        0.79      2.27 o 
  -8   5   9        0.92        4.52      2.16 o 
  -7   5   9        0.02        0.00      1.72 o 
  -6   5   9        0.78        0.00      1.45 o 
  -5   5   9        4.27        5.35      1.59 o 
  -4   5   9      156.88      166.47      4.12 o 
  -3   5   9       26.84       30.35      2.09 o 
  -2   5   9       34.51       35.19      2.02 o 
  -1   5   9        0.72        0.78      1.22 o 
   0   5   9      184.11      182.40      4.09 o 
   1   5   9       55.74       59.58      2.73 o 
   2   5   9        8.36        8.08      1.93 o 
   3   5   9        0.35        0.44      1.69 o 
   4   5   9        0.27        2.00      1.97 o 
   5   5   9       13.92       14.73      2.86 o 
   6   5   9        7.61        3.23      3.05 o 
  -8   6   9        6.98       12.52      2.66 o 
  -7   6   9       26.90       26.98      3.56 o 
  -6   6   9       15.36       13.31      2.37 o 
  -5   6   9     1194.07     1224.53     19.41 o 
  -4   6   9       28.04       30.44      2.40 o 
  -3   6   9        0.21        0.00      1.29 o 
  -2   6   9        1.96        2.85      1.86 o 
  -1   6   9        6.49        5.80      1.61 o 
   0   6   9        0.73        0.00      1.32 o 
   1   6   9       69.17       64.00      3.76 o 
   2   6   9        8.83       11.71      2.09 o 
   3   6   9        6.32        4.03      2.11 o 
   4   6   9       11.12       11.92      2.67 o 
   5   6   9        1.45        2.87      2.43 o 
   6   6   9        0.74        0.00      3.68 o 
  -8   7   9       11.22       16.81      3.06 o 
  -7   7   9        3.40        5.21      2.21 o 
  -6   7   9        9.43       11.69      2.34 o 
  -5   7   9        7.67        1.65      1.59 o 
  -4   7   9      349.03      376.93      6.90 o 
  -3   7   9      164.49      174.27      7.15 o 
  -2   7   9        0.00        0.31      1.51 o 
  -1   7   9        0.58        0.00      1.41 o 
   0   7   9       12.96       10.05      1.97 o 
   1   7   9       15.95       13.25      2.01 o 
   2   7   9        0.24        0.10      1.94 o 
   3   7   9        4.40        3.70      2.58 o 
   4   7   9        0.10        0.63      2.54 o 
   5   7   9        0.75        0.00      2.84 o 
  -8   8   9        0.93        0.00      2.29 o 
  -7   8   9        0.11        0.96      2.19 o 
  -6   8   9        4.68        3.33      2.05 o 
  -5   8   9        4.81        0.66      1.72 o 
  -4   8   9      146.02      148.81      4.70 o 
  -3   8   9        1.03        1.47      1.47 o 
  -2   8   9        0.21        0.00      1.68 o 
  -1   8   9       25.27       29.25      3.17 o 
   0   8   9       59.56       59.60      3.34 o 
   1   8   9        0.56        2.59      2.07 o 
   2   8   9       63.89       73.67      4.59 o 
   3   8   9        0.16        0.00      2.37 o 
   4   8   9        9.11        4.03      3.04 o 
   5   8   9        0.86        4.47      3.28 o 
  -7   9   9        6.73        5.18      3.03 o 
  -6   9   9       11.68       11.20      2.57 o 
  -5   9   9       38.21       48.67      3.73 o 
  -4   9   9      115.84      120.67      5.42 o 
  -3   9   9       15.30       13.78      2.34 o 
  -2   9   9        0.40        0.00      1.61 o 
  -1   9   9        3.36        2.86      1.83 o 
   0   9   9        9.00        8.29      2.14 o 
   1   9   9       60.16       60.99      4.27 o 
   2   9   9        7.36        4.09      3.06 o 
   3   9   9       31.54       21.26      3.97 o 
   4   9   9        4.42        2.20      3.82 o 
  -6  10   9        2.24        2.11      2.36 o 
  -5  10   9       33.27       37.91      4.31 o 
  -4  10   9        3.28        0.00      1.95 o 
  -3  10   9       11.60        9.44      2.76 o 
  -2  10   9       36.60       28.58      3.09 o 
  -1  10   9        3.57        1.60      2.12 o 
   0  10   9        0.22        0.00      2.04 o 
   1  10   9       24.66       27.21      4.53 o 
   2  10   9       45.45       38.05      4.64 o 
   3  10   9        3.59        0.00      3.02 o 
  -5  11   9        1.31        0.67      3.18 o 
  -4  11   9       13.44       13.48      3.44 o 
  -3  11   9        4.33        1.72      2.27 o 
  -2  11   9        0.12        0.47      2.24 o 
  -1  11   9        1.45        0.00      2.31 o 
   0  11   9       11.18        9.24      3.75 o 
   1  11   9       17.54        8.36      3.68 o 
   2  11   9        0.14        4.15      3.66 o 
  -3  12   9        0.54        2.16      2.62 o 
  -2  12   9        6.52        4.34      2.68 o 
  -1  12   9       16.17       13.88      2.83 o 
   0  12   9        3.13        0.74      3.46 o 
   1  12   9       11.54       15.35      6.33 o 
  -8   0  10        1.05        0.00      2.54 o 
  -6   0  10       72.62       60.42      4.35 o 
  -4   0  10       63.16       67.53      4.18 o 
  -2   0  10      818.51      820.32     11.98 o 
   0   0  10        0.05        0.80      1.68 o 
   2   0  10      148.47      173.74      9.82 o 
   4   0  10        9.43       11.89      4.32 o 
   6   0  10        1.07        4.22      4.23 o 
  -9   1  10        1.41        6.72      2.80 o 
  -8   1  10        0.35        0.00      1.74 o 
  -7   1  10       28.49       27.07      2.42 o 
  -6   1  10       35.12       27.21      2.73 o 
  -5   1  10        0.60        0.00      1.12 o 
  -4   1  10        3.63        2.40      1.20 o 
  -3   1  10        9.90        6.01      1.72 o 
  -2   1  10        8.77        9.75      1.23 o 
  -1   1  10       24.99       24.97      1.91 o 
   0   1  10        2.62        2.46      1.31 o 
   1   1  10        9.54        8.53      1.58 o 
   2   1  10      121.70      113.71      3.94 o 
   3   1  10       51.22       52.77      3.64 o 
   4   1  10       86.40       79.43      5.76 o 
   5   1  10        0.05        1.57      2.48 o 
   6   1  10        3.36        0.00      3.03 o 
  -9   2  10        4.81        4.70      2.64 o 
  -8   2  10        3.76        5.86      2.00 o 
  -7   2  10        3.83        7.65      1.66 o 
  -6   2  10       43.64       53.18      2.83 o 
  -5   2  10      442.03      453.10      8.90 o 
  -4   2  10       59.68       68.66      2.92 o 
  -3   2  10       75.34       74.26      2.86 o 
  -2   2  10      133.54      126.15      4.25 o 
  -1   2  10        2.64        2.95      1.10 o 
   0   2  10        1.11        0.00      1.21 o 
   1   2  10       36.30       31.63      2.31 o 
   2   2  10       64.40       69.95      3.29 o 
   3   2  10       27.31       25.80      2.75 o 
   4   2  10        4.56        3.43      2.59 o 
   5   2  10       18.06       15.41      3.56 o 
   6   2  10        1.86        6.24      3.53 o 
  -9   3  10        8.17        3.04      2.34 o 
  -8   3  10       12.70       10.60      2.29 o 
  -7   3  10        1.33        1.38      1.56 o 
  -6   3  10        0.02        0.48      1.33 o 
  -5   3  10      121.24      123.12      3.89 o 
  -4   3  10       22.24       27.97      2.31 o 
  -3   3  10       15.05       16.82      1.66 o 
  -2   3  10       23.73       24.71      1.85 o 
  -1   3  10       12.46       11.31      1.71 o 
   0   3  10       13.47       14.69      1.99 o 
   1   3  10        0.17        0.00      1.22 o 
   2   3  10       10.01        7.01      1.58 o 
   3   3  10       96.37       98.03      4.72 o 
   4   3  10       11.98        9.65      2.31 o 
   5   3  10        3.44        2.21      2.49 o 
   6   3  10        2.90        4.29      3.09 o 
  -9   4  10        2.44        0.00      2.44 o 
  -8   4  10        0.66        0.00      1.96 o 
  -7   4  10        0.02        0.22      1.66 o 
  -6   4  10       42.52       37.53      2.54 o 
  -5   4  10      539.27      567.52      7.97 o 
  -4   4  10      112.55      118.75      3.71 o 
  -3   4  10       74.02       74.99      3.00 o 
  -2   4  10        0.82        0.02      1.28 o 
  -1   4  10       59.52       64.46      2.89 o 
   0   4  10       63.87       69.98      2.96 o 
   1   4  10       46.06       46.55      2.75 o 
   2   4  10      103.67       97.97      4.13 o 
   3   4  10        0.03        0.00      1.81 o 
   4   4  10       14.59       14.07      2.63 o 
   5   4  10        1.89        4.23      2.79 o 
   6   4  10        4.24        4.73      3.21 o 
  -8   5  10       13.28       14.89      2.77 o 
  -7   5  10       20.78       21.13      2.82 o 
  -6   5  10      153.71      169.39      5.28 o 
  -5   5  10       66.85       64.18      3.71 o 
  -4   5  10       92.52      102.10      3.92 o 
  -3   5  10      125.86      139.18      3.87 o 
  -2   5  10        0.42        0.48      1.23 o 
  -1   5  10       16.07       13.96      1.77 o 
   0   5  10       69.38       84.19      3.24 o 
   1   5  10        2.05        1.55      1.39 o 
   2   5  10       32.99       34.98      4.57 o 
   3   5  10        9.00        7.28      2.14 o 
   4   5  10        0.01        1.90      2.10 o 
   5   5  10        0.45        0.00      2.72 o 
   6   5  10        4.63        3.45      3.44 o 
  -8   6  10       22.56       34.99      3.71 o 
  -7   6  10       22.25       27.56      3.16 o 
  -6   6  10       24.38       25.28      2.93 o 
  -5   6  10      124.36      136.96      7.02 o 
  -4   6  10        7.72        2.09      2.09 o 
  -3   6  10       94.43       99.28      3.85 o 
  -2   6  10       12.70       11.94      2.07 o 
  -1   6  10        0.01        0.61      1.50 o 
   0   6  10      139.31      141.83      4.57 o 
   1   6  10        4.05        4.61      1.68 o 
   2   6  10        0.25        0.26      2.27 o 
   3   6  10        1.19        2.64      2.08 o 
   4   6  10        5.71        6.11      2.39 o 
   5   6  10        4.48        5.98      2.71 o 
  -8   7  10       21.21       24.53      4.38 o 
  -7   7  10        0.25        2.76      2.32 o 
  -6   7  10        9.53       18.03      3.38 o 
  -5   7  10       34.14       33.40      3.56 o 
  -4   7  10       40.67       41.44      2.98 o 
  -3   7  10       99.46      105.96      4.61 o 
  -2   7  10       26.78       25.08      2.63 o 
  -1   7  10        8.94        6.60      1.99 o 
   0   7  10       12.87        8.33      1.96 o 
   1   7  10       18.16       24.23      3.03 o 
   2   7  10        0.00        0.00      2.13 o 
   3   7  10        2.24        2.29      2.69 o 
   4   7  10        0.02        0.00      2.81 o 
   5   7  10        4.71        6.29      3.55 o 
  -7   8  10        2.02        2.28      2.38 o 
  -6   8  10        8.69        9.53      2.58 o 
  -5   8  10        2.56        0.08      1.73 o 
  -4   8  10        6.49        6.26      2.04 o 
  -3   8  10       76.09       79.81      4.64 o 
  -2   8  10        1.85        0.00      1.65 o 
  -1   8  10       20.55       22.35      2.62 o 
   0   8  10        1.81        0.95      1.76 o 
   1   8  10        0.00        0.00      2.10 o 
   2   8  10        6.35        6.24      2.72 o 
   3   8  10       16.06       11.71      3.33 o 
   4   8  10        3.60        8.23      3.40 o 
  -6   9  10        0.99        1.74      2.28 o 
  -5   9  10       17.62       17.62      2.97 o 
  -4   9  10       23.04       26.24      3.41 o 
  -3   9  10       13.07       11.91      2.62 o 
  -2   9  10       14.43       12.12      2.44 o 
  -1   9  10       10.49        9.00      2.31 o 
   0   9  10       21.53       27.46      2.85 o 
   1   9  10        0.28        0.00      2.17 o 
   2   9  10       18.59       21.48      3.36 o 
   3   9  10        8.65        3.90      3.69 o 
  -5  10  10       27.30       27.40      3.49 o 
  -4  10  10       10.90       13.75      2.86 o 
  -3  10  10        4.83        2.07      2.34 o 
  -2  10  10        2.52        0.00      2.28 o 
  -1  10  10       11.52       10.12      2.65 o 
   0  10  10        1.96        4.61      3.29 o 
   1  10  10       13.13       13.17      5.14 o 
   2  10  10       16.47       19.20      4.41 o 
   3  10  10        5.54        7.87      7.00 o 
  -4  11  10        3.68        2.70      3.13 o 
  -3  11  10       10.40        5.51      2.85 o 
  -2  11  10       22.69       23.61      3.50 o 
  -1  11  10        0.48        1.52      2.58 o 
   0  11  10        0.06        0.00      3.44 o 
   1  11  10       17.04       10.32      4.94 o 
  -9   0  11       12.97       20.28      5.38 o 
  -7   0  11       28.89       22.74      3.86 o 
  -5   0  11       78.31       69.34      4.65 o 
  -3   0  11        8.64        6.22      1.80 o 
  -1   0  11      279.70      266.58      8.86 o 
   1   0  11        2.73        2.33      2.02 o 
   3   0  11       62.38       56.06      5.32 o 
   5   0  11        0.47        4.95      4.16 o 
  -9   1  11        1.37        0.78      2.52 o 
  -8   1  11       22.13       21.31      2.64 o 
  -7   1  11        8.10        9.30      1.84 o 
  -6   1  11       47.21       47.88      2.83 o 
  -5   1  11        6.98        7.79      1.60 o 
  -4   1  11        3.77        4.96      1.40 o 
  -3   1  11        0.22        0.00      1.10 o 
  -2   1  11       41.10       42.39      2.53 o 
  -1   1  11       60.19       52.00      3.51 o 
   0   1  11        0.82        1.56      1.39 o 
   1   1  11        0.77        1.55      1.72 o 
   2   1  11        6.90        4.65      1.69 o 
   3   1  11        0.73        0.00      1.90 o 
   4   1  11        0.03        1.20      2.42 o 
   5   1  11        3.41        2.80      3.52 o 
   6   1  11        0.12        0.22      2.79 o 
  -9   2  11        3.07        0.10      2.45 o 
  -8   2  11        0.71        1.38      1.84 o 
  -7   2  11       24.54       31.66      2.50 o 
  -6   2  11       24.15       24.75      2.21 o 
  -5   2  11       37.68       43.82      2.61 o 
  -4   2  11        6.76        5.11      1.42 o 
  -3   2  11       26.12       28.71      2.33 o 
  -2   2  11       28.59       30.23      2.29 o 
  -1   2  11        9.01        7.13      1.50 o 
   0   2  11       10.88       11.24      1.83 o 
   1   2  11       21.51       19.15      2.16 o 
   2   2  11       43.14       40.43      2.80 o 
   3   2  11        3.08        2.18      1.99 o 
   4   2  11        0.40        1.19      2.65 o 
   5   2  11        1.35        0.22      2.75 o 
   6   2  11        0.47        0.00      2.89 o 
  -9   3  11        0.40        2.18      2.44 o 
  -8   3  11        0.49        2.03      1.99 o 
  -7   3  11       26.86       23.14      2.75 o 
  -6   3  11       61.92       59.76      3.17 o 
  -5   3  11      289.62      301.07      7.70 o 
  -4   3  11        0.08        0.00      1.19 o 
  -3   3  11       77.15       85.27      3.41 o 
  -2   3  11        8.66        8.81      1.64 o 
  -1   3  11       18.45       20.37      1.87 o 
   0   3  11       11.40        9.81      1.77 o 
   1   3  11        0.39        0.00      1.38 o 
   2   3  11        1.77        2.30      1.62 o 
   3   3  11        4.18        5.45      2.06 o 
   4   3  11        0.05        2.39      2.62 o 
   5   3  11        0.03        2.79      2.95 o 
  -8   4  11       29.64       38.75      3.76 o 
  -7   4  11        0.24        0.00      1.62 o 
  -6   4  11       17.56       17.13      2.54 o 
  -5   4  11       10.28        8.54      1.72 o 
  -4   4  11      101.35      102.90      3.69 o 
  -3   4  11       85.24       94.69      4.85 o 
  -2   4  11       48.22       50.00      3.77 o 
  -1   4  11       11.79       11.74      2.19 o 
   0   4  11        2.35        3.03      1.55 o 
   1   4  11       69.19       71.97      3.50 o 
   2   4  11        0.02        2.40      1.91 o 
   3   4  11        5.97        6.09      2.26 o 
   4   4  11       10.62        8.64      2.56 o 
   5   4  11        2.12        2.22      2.83 o 
  -8   5  11        1.97        0.61      2.27 o 
  -7   5  11        0.55        3.25      2.10 o 
  -6   5  11       20.86       21.84      2.49 o 
  -5   5  11       27.18       29.27      2.60 o 
  -4   5  11      103.38      100.45      4.06 o 
  -3   5  11      217.68      230.35      5.82 o 
  -2   5  11        4.70        3.77      1.74 o 
  -1   5  11       14.76       17.35      2.65 o 
   0   5  11       33.80       31.88      2.35 o 
   1   5  11       27.59       25.28      2.39 o 
   2   5  11        9.10        9.59      3.10 o 
   3   5  11        0.22        1.11      2.04 o 
   4   5  11        0.05        0.67      2.24 o 
   5   5  11        3.43        0.00      3.10 o 
  -8   6  11       11.42       10.70      2.76 o 
  -7   6  11        0.23        0.00      2.04 o 
  -6   6  11        0.15        0.00      1.64 o 
  -5   6  11       25.73       25.09      2.52 o 
  -4   6  11        0.73        1.21      1.66 o 
  -3   6  11       63.23       73.23      4.04 o 
  -2   6  11        2.62        2.85      1.94 o 
  -1   6  11        2.02        0.90      1.70 o 
   0   6  11        2.17        3.11      1.64 o 
   1   6  11       22.52       19.86      3.35 o 
   2   6  11        0.11        1.25      2.33 o 
   3   6  11        2.92        3.79      2.85 o 
   4   6  11        0.07        2.14      2.86 o 
  -7   7  11        3.62        4.62      2.48 o 
  -6   7  11        0.04        1.25      2.06 o 
  -5   7  11        1.02        0.39      1.81 o 
  -4   7  11        7.99       10.41      2.37 o 
  -3   7  11      134.33      132.57      5.24 o 
  -2   7  11        0.00        3.57      2.06 o 
  -1   7  11        9.83        4.47      2.33 o 
   0   7  11       10.21       12.18      2.20 o 
   1   7  11        1.07        0.26      2.37 o 
   2   7  11       19.06       17.98      3.49 o 
   3   7  11       11.29       13.51      3.42 o 
   4   7  11        7.75        8.08      3.28 o 
  -7   8  11        0.06        0.00      2.54 o 
  -6   8  11        2.78        4.11      2.65 o 
  -5   8  11        1.80        0.00      1.82 o 
  -4   8  11        1.83        0.00      2.02 o 
  -3   8  11        4.08        5.00      2.32 o 
  -2   8  11        0.57        1.53      2.12 o 
  -1   8  11        0.01        1.22      1.93 o 
   0   8  11        4.22        1.94      1.95 o 
   1   8  11       11.14       12.59      2.97 o 
   2   8  11        0.04        1.74      2.73 o 
   3   8  11        1.85        3.28      3.09 o 
  -6   9  11        1.41        1.13      3.02 o 
  -5   9  11        3.72        5.70      2.75 o 
  -4   9  11        1.04        0.00      2.30 o 
  -3   9  11       25.82       35.17      3.68 o 
  -2   9  11        5.42        3.28      2.34 o 
  -1   9  11        5.21        5.63      2.19 o 
   0   9  11        3.66        4.04      2.52 o 
   1   9  11        7.14        9.27      2.90 o 
   2   9  11       25.95       30.20      4.23 o 
  -5  10  11        3.27        0.96      4.15 o 
  -4  10  11        0.90        1.81      2.60 o 
  -3  10  11       10.50       10.53      3.46 o 
  -2  10  11        1.31        1.69      2.61 o 
  -1  10  11       28.59       19.49      3.36 o 
   0  10  11        9.20       10.70      3.77 o 
   1  10  11        0.88        0.00      2.91 o 
  -2  11  11        0.18        2.06      2.96 o 
  -1  11  11        1.03        0.00      2.64 o 
  -8   0  12        3.31        4.23      2.89 o 
  -6   0  12      323.28      324.67      9.42 o 
  -4   0  12        2.53        2.53      1.85 o 
  -2   0  12      102.60      113.83      7.64 o 
   0   0  12        4.61        8.07      2.51 o 
   2   0  12        0.00        0.00      2.03 o 
   4   0  12      211.40      161.09     14.27 o 
  -8   1  12       10.77       11.85      2.64 o 
  -7   1  12        1.41        2.71      1.64 o 
  -6   1  12      191.01      180.81      4.97 o 
  -5   1  12      141.62      151.80      4.79 o 
  -4   1  12       58.68       64.77      3.10 o 
  -3   1  12        5.39        7.21      1.50 o 
  -2   1  12       89.59       99.50      4.62 o 
  -1   1  12        0.25        1.38      2.04 o 
   0   1  12        3.28        2.57      1.54 o 
   1   1  12        0.15        0.00      1.50 o 
   2   1  12        2.02        1.13      1.69 o 
   3   1  12       21.10       12.25      2.72 o 
   4   1  12        0.79        3.37      2.72 o 
   5   1  12        0.01        0.00      2.71 o 
  -8   2  12        0.00        1.10      2.08 o 
  -7   2  12        0.33        0.00      1.51 o 
  -6   2  12       99.45       86.01      3.76 o 
  -5   2  12        8.07        7.07      1.71 o 
  -4   2  12       39.02       48.09      2.78 o 
  -3   2  12        8.65        9.99      1.78 o 
  -2   2  12       71.67       68.50      3.70 o 
  -1   2  12       58.07       56.90      4.30 o 
   0   2  12        0.10        0.00      1.46 o 
   1   2  12       14.02        9.14      1.87 o 
   2   2  12       24.68       21.93      2.61 o 
   3   2  12        0.22        0.00      2.01 o 
   4   2  12       84.55       80.42      7.71 o 
   5   2  12        0.28        2.80      3.29 o 
  -8   3  12        0.27        0.00      1.98 o 
  -7   3  12        0.68        1.33      1.69 o 
  -6   3  12        0.60        1.35      1.54 o 
  -5   3  12        2.98        5.54      1.68 o 
  -4   3  12       51.79       52.47      2.96 o 
  -3   3  12       28.25       28.52      2.47 o 
  -2   3  12       72.98       66.63      3.34 o 
  -1   3  12        2.94        5.42      1.96 o 
   0   3  12       18.98       20.41      2.51 o 
   1   3  12        8.73        8.23      1.83 o 
   2   3  12        1.81        0.00      1.91 o 
   3   3  12       28.09       23.56      5.37 o 
   4   3  12        2.63        0.47      2.66 o 
   5   3  12        1.38        2.60      3.28 o 
  -8   4  12        0.06        0.00      2.19 o 
  -7   4  12        5.62        4.66      2.07 o 
  -6   4  12        4.43        3.12      1.75 o 
  -5   4  12        6.91        2.31      1.76 o 
  -4   4  12        0.81        1.40      1.68 o 
  -3   4  12       37.51       40.46      2.92 o 
  -2   4  12        0.45        0.52      1.41 o 
  -1   4  12        9.28       10.44      2.13 o 
   0   4  12        0.02        0.00      1.53 o 
   1   4  12       23.30       22.04      2.44 o 
   2   4  12       29.89       23.79      2.98 o 
   3   4  12        0.01        0.00      2.09 o 
   4   4  12        0.70        0.00      2.70 o 
  -8   5  12       17.79       27.60      3.51 o 
  -7   5  12        3.58        3.71      2.40 o 
  -6   5  12        2.06        1.42      1.76 o 
  -5   5  12      116.55      127.55      4.76 o 
  -4   5  12      597.93      637.52     13.02 o 
  -3   5  12       92.85      103.84      4.66 o 
  -2   5  12       11.11       15.47      2.68 o 
  -1   5  12        2.90        5.56      2.05 o 
   0   5  12        0.00        0.05      1.66 o 
   1   5  12        0.22        1.25      1.73 o 
   2   5  12        3.39        4.47      2.30 o 
   3   5  12        3.36        3.96      2.36 o 
   4   5  12        0.00        0.00      2.45 o 
  -7   6  12        0.00        0.00      2.07 o 
  -6   6  12        0.98        1.76      1.87 o 
  -5   6  12        1.08        1.82      1.78 o 
  -4   6  12        2.98        3.68      2.08 o 
  -3   6  12       79.03       91.24      6.30 o 
  -2   6  12        6.07        7.59      2.38 o 
  -1   6  12        1.03        0.00      1.89 o 
   0   6  12        0.14        2.14      1.89 o 
   1   6  12       13.83        6.64      2.83 o 
   2   6  12        4.30        4.19      2.81 o 
   3   6  12        0.01        0.00      2.66 o 
   4   6  12        5.63        6.50      3.39 o 
  -7   7  12        1.40        1.52      2.79 o 
  -6   7  12       17.66       14.55      2.74 o 
  -5   7  12        3.65        6.93      2.34 o 
  -4   7  12      187.39      192.13      7.95 o 
  -3   7  12       21.80       18.66      3.01 o 
  -2   7  12        1.76        1.31      2.24 o 
  -1   7  12        1.80        1.80      2.17 o 
   0   7  12        6.21        6.52      2.45 o 
   1   7  12        5.34        6.83      2.87 o 
   2   7  12        3.21        5.16      3.14 o 
   3   7  12        9.21        9.45      3.94 o 
  -6   8  12        6.25        8.23      3.13 o 
  -5   8  12        1.70        0.99      2.29 o 
  -4   8  12        8.58        9.39      2.62 o 
  -3   8  12       90.96       96.23      5.49 o 
  -2   8  12       21.28       28.38      3.72 o 
  -1   8  12        2.32        0.00      2.15 o 
   0   8  12        2.95        3.38      2.82 o 
   1   8  12        0.06        0.00      2.72 o 
   2   8  12        2.08        2.24      3.02 o 
  -5   9  12        0.68        1.09      2.67 o 
  -4   9  12       18.31       13.89      3.13 o 
  -3   9  12       29.29       28.87      5.37 o 
  -2   9  12        1.43        1.12      2.47 o 
  -1   9  12        5.87        6.43      2.65 o 
   0   9  12        6.51        5.96      2.92 o 
   1   9  12        3.75        6.71      4.39 o 
  -3  10  12        0.08        1.84      2.60 o 
  -2  10  12        4.19        5.89      2.73 o 
  -1  10  12        0.30        1.56      3.10 o 
  -7   0  13        0.44        2.92      2.73 o 
  -5   0  13       23.43       20.52      3.75 o 
  -3   0  13        1.12        3.48      2.79 o 
  -1   0  13        0.71        1.49      2.61 o 
   1   0  13        1.09        2.96      3.10 o 
   3   0  13       26.78        9.21      4.46 o 
  -8   1  13        6.60        4.82      2.03 o 
  -7   1  13        0.19        1.06      1.72 o 
  -6   1  13        0.01        1.04      1.57 o 
  -5   1  13       16.55       17.59      2.32 o 
  -4   1  13       40.12       41.51      2.72 o 
  -3   1  13       20.50       19.84      2.88 o 
  -2   1  13       34.80       34.96      3.85 o 
  -1   1  13       76.08       73.77      4.22 o 
   0   1  13        0.02        0.85      1.74 o 
   1   1  13        0.06        1.80      1.69 o 
   2   1  13        6.80        5.17      1.94 o 
   3   1  13        3.31        5.59      3.32 o 
   4   1  13        1.37        2.85      4.04 o 
  -8   2  13        0.14        1.38      1.96 o 
  -7   2  13        7.09        4.72      1.88 o 
  -6   2  13       18.33       17.98      2.29 o 
  -5   2  13       27.25       30.98      2.72 o 
  -4   2  13       23.43       23.97      2.50 o 
  -3   2  13        1.39        1.81      1.58 o 
  -2   2  13        2.75        4.96      1.96 o 
  -1   2  13        6.51        4.87      1.94 o 
   0   2  13        0.45        0.01      1.79 o 
   1   2  13        0.15        0.00      1.50 o 
   2   2  13        3.56        1.67      2.11 o 
   3   2  13        5.89        4.08      2.42 o 
   4   2  13       14.30       10.69      3.66 o 
  -8   3  13        0.93        0.22      2.27 o 
  -7   3  13        0.24        1.34      1.87 o 
  -6   3  13        0.26        0.00      1.55 o 
  -5   3  13        3.21        5.02      1.71 o 
  -4   3  13      235.32      264.99      6.23 o 
  -3   3  13       23.89       30.43      2.60 o 
  -2   3  13        1.21        0.88      1.80 o 
  -1   3  13        2.80        2.80      1.87 o 
   0   3  13        7.14        6.34      2.13 o 
   1   3  13        4.86        2.69      1.82 o 
   2   3  13        0.36        0.06      2.04 o 
   3   3  13       28.23       25.03      3.90 o 
   4   3  13        0.60        0.00      2.87 o 
  -7   4  13        7.14        6.96      2.16 o 
  -6   4  13        0.91        0.06      1.78 o 
  -5   4  13       20.08       20.79      2.62 o 
  -4   4  13       34.72       31.77      2.78 o 
  -3   4  13        6.52        5.73      1.90 o 
  -2   4  13       13.04       12.12      2.21 o 
  -1   4  13        0.88        2.95      1.89 o 
   0   4  13        3.54        1.25      1.88 o 
   1   4  13        6.69        6.68      2.02 o 
   2   4  13        2.61        1.79      2.24 o 
   3   4  13        3.13        0.00      2.19 o 
  -7   5  13        0.54        1.39      2.30 o 
  -6   5  13       15.66       20.43      2.66 o 
  -5   5  13       52.99       52.97      4.36 o 
  -4   5  13      176.61      186.01      6.95 o 
  -3   5  13       34.16       46.13      4.01 o 
  -2   5  13       25.94       32.53      4.26 o 
  -1   5  13        2.74        1.34      2.17 o 
   0   5  13        4.32        0.10      2.31 o 
   1   5  13       24.75       17.35      3.47 o 
   2   5  13        4.64        1.62      2.32 o 
   3   5  13        7.20        2.87      2.58 o 
  -6   6  13       11.86        6.42      2.46 o 
  -5   6  13       13.48       11.97      2.87 o 
  -4   6  13        9.80        9.82      2.50 o 
  -3   6  13       24.14       24.34      2.97 o 
  -2   6  13       40.39       44.77      4.37 o 
  -1   6  13        3.40        1.31      2.29 o 
   0   6  13        2.80        1.71      2.46 o 
   1   6  13        8.00        8.89      3.44 o 
   2   6  13        5.89        6.57      3.14 o 
   3   6  13        4.60        6.63      3.48 o 
  -6   7  13        5.96       10.00      3.22 o 
  -5   7  13        3.68        1.95      2.34 o 
  -4   7  13        1.79        0.00      2.06 o 
  -3   7  13        3.38        8.10      2.74 o 
  -2   7  13       21.20       25.56      3.28 o 
  -1   7  13        3.92        3.62      2.56 o 
   0   7  13        1.30        0.00      2.37 o 
   1   7  13       11.68       11.36      3.62 o 
   2   7  13        0.06        0.00      2.82 o 
  -5   8  13        2.18        4.48      2.96 o 
  -4   8  13       18.61       25.09      3.65 o 
  -3   8  13       12.53        5.59      2.75 o 
  -2   8  13       16.88       15.26      3.04 o 
  -1   8  13        8.95        8.69      2.72 o 
   0   8  13        4.91        4.53      3.44 o 
   1   8  13        7.04        1.58      6.34 o 
  -3   9  13        1.74        0.97      2.68 o 
  -2   9  13        8.32        3.16      2.73 o 
  -1   9  13        2.81        3.05      2.81 o 
  -6   0  14        4.88        5.69      2.66 o 
  -4   0  14       11.82        7.65      3.45 o 
  -2   0  14        1.17        5.62      3.07 o 
   0   0  14       10.25       14.01      3.49 o 
   2   0  14        0.18        1.70      2.75 o 
  -7   1  14        0.00        0.00      1.84 o 
  -6   1  14        0.26        0.00      1.59 o 
  -5   1  14        0.24        1.90      1.68 o 
  -4   1  14       20.68       21.00      2.95 o 
  -3   1  14        0.06        0.00      1.83 o 
  -2   1  14        0.00        0.00      1.81 o 
  -1   1  14        3.65        2.96      2.00 o 
   0   1  14       22.47       12.81      2.42 o 
   1   1  14        0.44        0.00      1.91 o 
   2   1  14        0.03        2.69      2.32 o 
   3   1  14        6.09        4.89      3.15 o 
  -7   2  14        6.88        5.19      2.08 o 
  -6   2  14        0.29        1.85      1.81 o 
  -5   2  14       34.06       33.17      3.34 o 
  -4   2  14       24.39       23.23      2.74 o 
  -3   2  14        0.01        2.54      2.11 o 
  -2   2  14        6.77        5.73      2.17 o 
  -1   2  14        1.97        1.49      1.95 o 
   0   2  14        8.09        6.39      2.17 o 
   1   2  14        2.10        0.33      2.18 o 
   2   2  14        0.15        0.00      2.29 o 
   3   2  14        1.59        0.98      2.90 o 
  -7   3  14        8.19        6.71      2.25 o 
  -6   3  14        2.09        2.16      1.93 o 
  -5   3  14       19.45       15.35      2.41 o 
  -4   3  14       16.53       16.80      2.40 o 
  -3   3  14       18.63       16.86      2.87 o 
  -2   3  14       24.48       18.18      2.76 o 
  -1   3  14       18.94       14.71      2.69 o 
   0   3  14        1.67        1.38      2.01 o 
   1   3  14        0.63        0.00      2.01 o 
   2   3  14       12.72       11.28      2.97 o 
   3   3  14        4.26        4.56      2.69 o 
  -6   4  14       10.58        8.95      2.88 o 
  -5   4  14        0.31        0.00      1.93 o 
  -4   4  14       44.65       40.80      3.46 o 
  -3   4  14        7.23        6.37      2.22 o 
  -2   4  14       49.75       61.08      4.68 o 
  -1   4  14        0.86        3.49      2.13 o 
   0   4  14        4.54        8.91      2.44 o 
   1   4  14        4.57        1.83      2.40 o 
   2   4  14        1.54        6.28      2.64 o 
  -6   5  14        0.72        1.18      2.51 o 
  -5   5  14        4.95        1.96      2.21 o 
  -4   5  14        7.35        6.98      2.37 o 
  -3   5  14        7.15        6.67      2.30 o 
  -2   5  14       22.99       19.16      3.97 o 
  -1   5  14        3.27        3.91      2.52 o 
   0   5  14        2.87        3.01      2.68 o 
   1   5  14        0.06        0.00      2.72 o 
   2   5  14       10.25        8.63      3.48 o 
  -5   6  14        9.76        7.72      2.56 o 
  -4   6  14        1.90        0.03      2.37 o 
  -3   6  14       14.03       11.00      3.04 o 
  -2   6  14       61.38       69.38      6.74 o 
  -1   6  14        1.35        6.12      2.90 o 
   0   6  14        0.00        2.38      2.64 o 
   1   6  14        4.41        0.00      3.08 o 
  -4   7  14        0.12        1.76      2.50 o 
  -3   7  14        2.22        4.40      2.58 o 
  -2   7  14        1.72        3.56      2.87 o 
  -1   7  14        0.02        0.00      2.39 o 
   0   7  14        0.17        0.00      6.26 o 
  -5   0  15      112.32      112.05      8.52 o 
  -3   0  15        9.42        7.69      3.77 o 
  -1   0  15       28.40       24.58      4.46 o 
   1   0  15        1.66        5.39      3.52 o 
  -6   1  15        0.02        2.53      2.10 o 
  -5   1  15       72.45       69.01      4.98 o 
  -4   1  15        0.04        2.07      2.26 o 
  -3   1  15        2.37        0.58      2.14 o 
  -2   1  15        7.02        4.20      2.31 o 
  -1   1  15       17.37       18.29      2.87 o 
   0   1  15        4.47        6.07      2.23 o 
   1   1  15        1.11        0.00      2.13 o 
   2   1  15        2.17        0.00      3.16 o 
  -6   2  15        0.39        0.99      2.00 o 
  -5   2  15       18.16       14.49      2.71 o 
  -4   2  15       20.02       23.24      3.61 o 
  -3   2  15        9.34       10.11      2.88 o 
  -2   2  15        0.87        0.00      2.23 o 
  -1   2  15        0.39        2.34      2.22 o 
   0   2  15        0.38        2.56      2.10 o 
   1   2  15        3.34        4.39      2.29 o 
   2   2  15        0.23        0.00      2.68 o 
  -6   3  15        1.32        0.66      2.66 o 
  -5   3  15        1.11        1.16      2.03 o 
  -4   3  15        1.52        1.17      2.31 o 
  -3   3  15        0.07        0.70      2.28 o 
  -2   3  15        0.07        0.00      2.02 o 
  -1   3  15        2.41        1.84      2.19 o 
   0   3  15        4.94        4.96      2.29 o 
   1   3  15        0.61        4.00      2.85 o 
  -5   4  15        0.91        0.29      2.10 o 
  -4   4  15       30.37       26.24      3.89 o 
  -3   4  15       85.38       83.11      5.82 o 
  -2   4  15       23.68       27.54      3.82 o 
  -1   4  15       11.33       10.37      2.77 o 
   0   4  15        1.40        1.96      2.48 o 
   1   4  15        1.65        0.00      2.67 o 
  -4   5  15        2.29        1.92      2.40 o 
  -3   5  15        1.15        0.00      2.70 o 
  -2   5  15       13.80        9.71      2.97 o 
  -1   5  15        0.02        2.27      2.76 o 
   0   5  15        0.15        0.00      2.72 o 
  -3   6  15      139.28      142.97      8.47 o 
  -2   6  15        0.69        0.00      3.04 o 
  -1   6  15        2.07        8.06      3.71 o 
  -4   0  16        1.47        1.96      3.20 o 
  -2   0  16        4.22        7.59      3.81 o 
   0   0  16       12.50        9.66      4.01 o 
  -4   1  16       14.91       13.79      3.02 o 
  -3   1  16        3.29        2.44      2.49 o 
  -2   1  16        0.02        0.88      2.30 o 
  -1   1  16        0.12        0.00      2.33 o 
   0   1  16        0.70        6.04      2.66 o 
  -4   2  16        5.24        0.00      3.21 o 
  -3   2  16       34.98       38.20      3.87 o 
  -2   2  16        1.65        4.29      2.72 o 
  -1   2  16        8.76        6.00      2.59 o 
   0   2  16        3.78        1.60      2.47 o 
  -4   3  16        2.46        4.88      3.67 o 
  -3   3  16        9.71       10.34      3.25 o 
  -2   3  16        1.00        1.99      2.91 o 
  -1   3  16        0.91        2.57      2.73 o 
                                                 
